# Supplementary material for: Tissue Effect on Genetic Control of Transcript Isoform Variation
Source: PLoS Genet. 2009 Aug 14;5(8):e1000608. doi: 10.1371/journal.pgen.1000608 (PMC2719916; doi:10.1371/journal.pgen.1000608)
Supplement: Table S1 — HOb panel information. (0.02 MB XLS) [file pgen.1000608.s005.xls]

## Sheet: Supplementary Table 1
Supplementary Table 1: HOb panel information
Sample	Sex	Year or birth
506	Male	1981
507	Male	1949
508	Male	1946
509	Female	1938
511	Male	1955
513	Male	1946
514	Male	1942
515	Female	1964
517	Female	1968
518	Female	1943
519	Male	1982
521	Female	1948
523	Male	1924
524	Female	1931
525	Male	1948
526	Male	1925
528	Male	1950
529	Female	1917
531	Male	1954
536	Male	1936
543	Female	1953
546	Male	1931
548	Male	1931
550	Male	1938
551	Female	1931
553	Female	1915
554	Female	1948
555	Female	1922
557	Female	1936
565	Male	1913
566	Male	1942
567	Male	1930
570	Female	1936
572	Male	1932
573	Female	1933
575	Female	1959
576	Female	1934
577	Male	1940
578	Male	1937
580	Female	1953
581	Female	1920
582	Female	1951
583	Female	1918
585	Female	1950
586	Male	1927
589	Male	1955
590	Female	1945
591	Female	1943
592	Male	1941
593	Male	1926
594	Female	1945
595	Male	1936
596	Male	NA
597	Male	1924
598	Female	1926
599	Female	1948
600	Female	1951
601	Male	1914
