# Supplementary material for: Tissue Effect on Genetic Control of Transcript Isoform Variation
Source: PLoS Genet. 2009 Aug 14;5(8):e1000608. doi: 10.1371/journal.pgen.1000608 (PMC2719916; doi:10.1371/journal.pgen.1000608)
Supplement: Table S2 — Mean expression scores and fold change for HOb and LCL expressed genes. (1.21 MB XLS) [file pgen.1000608.s006.xls]

## Sheet: Supplementary Table 2
Supplementary Table 2: Mean expression scores and fold change for HOb and LCL expressed genes
Meta-probeset ID	Chromosomal Location	Gene Name	LCL Mean RMA	HOb Mean RMA	Fold Change (log2)
2404158	chr1:30977913-31095913	LAPTM5	12.867	7.641	5.226
3838385	chr19:54523897-54538384	CD37	11.3053	6.12641	5.17889
2903189	chr6:32496972-32520923	HLA-DRA	12.3382	7.46347	4.87473
3445786	chr12:14986174-15005951	ARHGDIB	11.2638	6.58995	4.67385
3655986	chr16:30101929-30180296	CORO1A	11.4206	6.82123	4.59937
2950329	chr6:33140324-33156533	HLA-DPA1	12.9308	8.36896	4.56184
2563785	chr2:88911817-89587886	IGKC	10.682	6.19219	4.48981
2903285	chr6:32919861-32952899	PSMB9	11.318	6.98082	4.33718
4007617	chrX:48655410-48661368	PIM2	10.6487	6.40807	4.24063
2881370	chr5:149758323-149772736	CD74	12.0229	7.88327	4.13963
3750767	chr17:23923194-23928044	ALDOC	10.9503	6.97641	3.97389
2491661	chr2:85642233-85662799	VAMP8	10.2567	6.31301	3.94369
3756319	chr17:35963550-36023127	CCR7	10.1432	6.24548	3.89772
3820443	chr19:10242765-10258289	ICAM1	10.3746	6.61697	3.75763
3334257	chr11:63730705-63747934	URP2	10.0426	6.34067	3.70193
3772525	chr17:74181731-74289973	PSCD1	10.4083	6.73671	3.67159
3373845	chr11:56931008-56951629	SLC43A3	10.3207	6.66456	3.65614
2866225	chr5:88049815-88235660	MEF2C	10.3007	6.66956	3.63114
3736232	chr17:73676301-73681183	SYNGR2	11.0006	7.36949	3.63111
2663551	chr3:13326713-13477220	NUP210	9.7515	6.12169	3.62981
3561039	chr14:34940473-34944214	NFKBIA	11.5338	7.90427	3.62953
3850261	chr19:10305466-10311337	ICAM3	10.4529	6.84561	3.60729
2837266	chr5:156624073-156782459	CYFIP2	9.98387	6.37759	3.60628
2946215	chr6:26139806-26140302	HIST1H3B	11.3879	7.83185	3.55605
2927506	chr6:138226114-138345991	TNFAIP3	10.7001	7.14984	3.55026
3960061	chr22:35951258-35993016	RAC2	11.4026	7.86412	3.53848
3091301	chr8:27224916-27372819	PTK2B	10.2068	6.67303	3.53377
3824874	chr19:18145526-18150138	IFI30	11.7619	8.23522	3.52668
2469252	chr2:10179982-10279478	RRM2	10.5745	7.06511	3.50939
3315675	chr11:300891-305260	IFITM1	10.2175	6.7086	3.5089
2639054	chr3:123880737-123932374	PARP14	9.8748	6.42704	3.44776
3085990	chr8:11388929-11459514	BLK	9.67599	6.2305	3.44549
2984884	chr6:167191484-167290669	RNASET2	10.4105	6.97894	3.43156
3227159	chr9:131689314-131845274	FNBP1	10.9105	7.48151	3.42899
3973839	chrX:37524231-37579122	CYBB	9.93272	6.57438	3.35834
2342576	chr1:75958131-76001932	ACADM	9.90488	6.55005	3.35483
2903401	chr6:33151694-33167393	HLA-DPB1	12.8455	9.51165	3.33385
3654227	chr16:27321022-27369616	IL21R	9.51763	6.18981	3.32782
3991109	chrX:130979568-131037646	RP6-213H19.1	9.96352	6.74271	3.22081
2950277	chr6:33024375-33044829	HLA-DMA	9.69924	6.48221	3.21703
2899102	chr6:26153429-26154989	HIST1H3C	11.2513	8.06821	3.18309
2870828	chr5:110859636-110876514	STARD4	9.50356	6.33113	3.17243
3645626	chr16:3055308-3072235	IL32	9.51113	6.3818	3.12933
3260586	chr10:102085352-102114544	SCD	10.555	7.42614	3.12886
2989537	chr7:7646881-8110733	GLCCI1	9.91118	6.81072	3.10046
3635159	chr15:77978244-78003133	ST20	9.29964	6.23936	3.06028
3884830	chr20:36866338-36985066	PPP1R16B	9.2596	6.20348	3.05612
3060051	chr7:86662873-86687775	C7orf23	9.33828	6.28536	3.05292
2955076	chr6:44333884-44341478	NFKBIE	9.71557	6.68325	3.03232
2484841	chr2:62276131-62305368	B3GNT2	10.1565	7.12721	3.02929
3775842	chr18:647560-663715	TYMS	10.0203	7.022	2.9983
3477917	chr12:127843702-127880815	SLC15A4	10.6522	7.65487	2.99733
3328520	chr11:44543723-44598484	CD82	10.8722	7.88436	2.98784
2899223	chr6:26325127-26325690	HIST1H2AE	9.36123	6.37366	2.98757
3023246	chr7:128365230-128377325	IRF5	9.08357	6.12923	2.95434
2950214	chr6:32920967-32930070	TAP1	10.2893	7.34682	2.94248
3908631	chr20:46674205-46938090	PREX1	9.4274	6.48668	2.94072
3847989	chr19:6534188-6544745	CD70	10.3677	7.43492	2.93278
2458773	chr1:224565113-224662419	PARP1	9.462	6.54455	2.91745
3340697	chr11:75203897-75531867	UVRAG	9.90553	6.99849	2.90704
2565119	chr2:96172644-96194666	DUSP2	9.82853	6.95647	2.87206
3907011	chr20:42681356-42744645	ADA	9.53592	6.71348	2.82244
2458289	chr1:223655840-223683230	LBR	9.62481	6.80798	2.81683
2328841	chr1:32489463-32524346	LCK	9.07665	6.27026	2.80639
2900059	chr6:27890814-27891246	HIST1H2BM	12.095	9.28954	2.80546
3790479	chr18:54958087-54993750	SEC11C	9.27296	6.47245	2.80051
3991698	chrX:133421860-133496885	HPRT1	9.0737	6.27628	2.79742
2947081	chr6:27948915-27949989	HIST1H4L	9.6977	6.90188	2.79582
3629811	chr15:63737458-63871676	DENND4A	9.29349	6.50459	2.7889
3146565	chr8:101338484-101417561	RNF19A	9.30569	6.52526	2.78043
3033209	chr7:154649208-154732868	INSIG1	9.92383	7.14343	2.7804
3148582	chr8:109194001-109460950	EIF3E	9.33402	6.57221	2.76181
3257938	chr10:93673509-93821994	BTAF1	9.83896	7.09716	2.7418
2828146	chr5:130616639-130781182	CDC42SE2	11.1121	8.37227	2.73983
2813414	chr5:68498462-68509822	CCNB1	9.56211	6.83977	2.72234
2434971	chr1:149578882-149586373	RFX5	8.83374	6.15104	2.6827
3535628	chr14:51383702-51506715	GNG2	8.95133	6.26876	2.68257
2711034	chr3:193997311-194118644	NA	8.87162	6.19153	2.68009
3074260	chr7:134519131-134553652	WDR91	8.84954	6.17492	2.67462
3887635	chr20:45564053-45719013	NCOA3	10.7552	8.12072	2.63448
2947073	chr6:27942549-27943338	HIST1H1B	9.45972	6.82664	2.63308
2927967	chr6:139376952-139406129	NA	9.56436	6.94732	2.61704
3261643	chr10:104144262-104152716	NFKB2	9.97812	7.36242	2.6157
2721777	chr4:24844761-24890722	PI4K2B	8.9244	6.31491	2.60949
3118818	chr8:142471297-142511716	PTP4A3	9.00997	6.40205	2.60792
3444958	chr12:12510545-12606611	DUSP16	8.84645	6.2413	2.60515
2737717	chr4:103568522-103757506	NFKB1	9.5549	6.95305	2.60185
3748659	chr17:18864714-18921830	GRAP	8.98188	6.39204	2.58984
2636125	chr3:113522749-113584551	CD200	8.73836	6.15992	2.57844
2821417	chr5:96297156-96402287	LNPEP	10.3375	7.76216	2.57534
2319423	chr1:9612638-9972334	PIK3CD	8.80348	6.23668	2.5668
3830680	chr19:40887279-40899775	ZBTB32	9.13713	6.57803	2.5591
3199790	chr9:15450303-15566931	PSIP1	9.42509	6.87088	2.55421
3845647	chr19:1988472-2002233	MKNK2	11.1154	8.56347	2.55193
3553337	chr14:102313566-102447585	TRAF3	8.96984	6.41835	2.55149
3886704	chr20:43028534-43142041	STK4	10.0752	7.5395	2.5357
3685183	chr16:23381059-23429320	GGA2	9.38719	6.85634	2.53085
2653932	chr3:180548184-180595413	MFN1	9.32621	6.79841	2.5278
2401994	chr1:25098609-25164212	RUNX3	9.52814	7.00226	2.52588
3083936	chr8:6553307-6633056	AGPAT5	8.85419	6.33146	2.52273
3378818	chr11:66959469-66961719	PTPRCAP	9.7319	7.2195	2.5124
2331857	chr1:40583129-40661564	SMAP1L	10.7889	8.28402	2.50488
2318086	chr1:5974136-6083819	KCNAB2	9.19614	6.70434	2.4918
2766788	chr4:40120056-40327629	FLJ20273	8.62488	6.13987	2.48501
3655109	chr16:28850779-28858164	CD19	8.99362	6.51896	2.47466
3655574	chr16:29581811-29584798	SPN	9.39081	6.91615	2.47466
2346934	chr1:93147511-93377202	MTF2	9.11432	6.64189	2.47243
2608801	chr3:5203858-5270906	EDEM1	10.177	7.71139	2.46561
3597476	chr15:61268620-61347018	RAB8B	9.93737	7.48766	2.44971
2563654	chr2:88617906-88780721	EIF2AK3	8.55258	6.10394	2.44864
3751625	chr17:24977091-25281397	SSH2	8.7243	6.27898	2.44532
3471300	chr12:109455446-109514152	PPTC7	8.98266	6.53805	2.44461
3722338	chr17:38412288-38419998	IFI35	9.49183	7.04845	2.44338
3881443	chr20:29774755-29853260	TPX2	9.00039	6.55961	2.44078
2593464	chr2:197512324-197901798	ANKRD44	8.70475	6.26849	2.43626
3548152	chr14:89491046-89580856	TDP1	8.70946	6.28791	2.42155
2842561	chr5:175748427-175749344	HIGD2A	8.54539	6.12895	2.41644
3948047	chr22:42898751-42936370	PARVG	8.6298	6.21531	2.41449
2946353	chr6:26342479-26343195	HIST1H1D	9.2221	6.80954	2.41256
3632907	chr15:72488683-72513312	SEMA7A	10.7922	8.38115	2.41105
3401704	chr12:4232432-4284764	CCND2	11.8337	9.42324	2.41046
2351632	chr1:111483782-111530137	CEPT1	9.61071	7.20145	2.40926
3427767	chr12:97395927-97502543	TMPO	8.76853	6.37259	2.39594
2403215	chr1:27810487-27834280	FGR	9.27534	6.89683	2.37851
3944147	chr22:34125987-34252643	MCM5	9.51505	7.14071	2.37434
2815965	chr5:74668800-74700136	HMGCR	9.53337	7.1663	2.36707
3997946	chrX:3532417-4006081	PRKX	8.54414	6.18245	2.36169
3890597	chr20:55399856-55417775	RBM38	8.82338	6.46546	2.35792
2712906	chr3:197682720-197715088	RNF168	8.84235	6.48862	2.35373
2403557	chr1:28777650-28782072	SNORA44	8.9111	6.55882	2.35228
3715109	chr17:22644482-22684326	WSB1	10.8294	8.48631	2.34309
2712632	chr3:197238405-197334433	TFRC	10.6767	8.33642	2.34028
3143970	chr8:91014745-91066433	NBN	8.5968	6.25675	2.34005
2899243	chr6:26348633-26348990	HIST1H4F	8.89915	6.56053	2.33862
3713575	chr17:18679745-18775296	PRPSAP2	8.47904	6.14603	2.33301
2523144	chr2:202811346-202926967	NOP5/NOP58	9.22441	6.89255	2.33186
2900091	chr6:27939132-27941614	HIST1H2AL	10.948	8.62148	2.32652
2838201	chr5:159781412-159823472	PTTG1	10.1388	7.81917	2.31963
3790259	chr18:54489598-54579439	MALT1	9.00755	6.68851	2.31904
2789266	chr4:151405056-152156319	LRBA	8.79316	6.47484	2.31832
3263944	chr10:112621575-112649753	PDCD4	9.74899	7.43265	2.31634
2365872	chr1:165865954-165942111	RCSD1	8.97984	6.67155	2.30829
3896034	chr20:4655529-4752291	RASSF2	8.74097	6.43418	2.30679
3235373	chr10:12150960-12205222	DHTKD1	8.92197	6.61524	2.30673
3382861	chr11:76710245-76862993	PAK1	9.42478	7.12445	2.30033
2796338	chr4:185492442-185512124	MGC24125	8.82586	6.52676	2.2991
3390067	chr11:107533176-107599902	NPAT	8.56952	6.27864	2.29088
3318443	chr11:5667515-5688668	TRIM22	10.6203	8.3349	2.2854
3726772	chr17:46151963-46186589	CROP	9.39069	7.10767	2.28302
3446868	chr12:21679576-21802038	LDHB	11.7227	9.44082	2.28188
3766533	chr17:59359841-59363539	CD79B	8.6368	6.35781	2.27899
2796384	chr4:185543798-185632697	IRF2	10.2603	7.98405	2.27625
3142519	chr8:82775552-82807673	ZFAND1	8.37614	6.10093	2.27521
2966253	chr6:99952648-99980235	SFRS18	9.61331	7.35301	2.2603
3417146	chr12:54646826-54652831	CDK2	9.11707	6.86062	2.25645
2485433	chr2:64604969-64714437	AFTPH	9.60043	7.34544	2.25499
3744324	chr17:8070928-8092079	C17orf68	8.79864	6.55147	2.24717
3764471	chr17:53921900-53950230	MTMR4	9.93035	7.68929	2.24106
3744263	chr17:8034636-8054649	AURKB	8.97543	6.73783	2.2376
2754582	chr4:186362405-186528333	SNX25	9.00243	6.77051	2.23192
3564997	chr14:52580439-52689749	DDHD1	9.29362	7.06895	2.22467
3606304	chr15:83681343-84102785	FABP5	9.12634	6.90427	2.22207
3164221	chr9:19209206-19364888	DENND4C	8.53595	6.31802	2.21793
2899206	chr6:26307737-26308931	HIST1H2BF	10.5496	8.33323	2.21637
2895841	chr6:14118209-14485106	CD83	8.70819	6.49269	2.2155
3452231	chr12:44863120-44952390	SLC38A1	10.8947	8.68854	2.20616
3524618	chr13:105992022-106018706	FLJ10154	9.19627	7.00158	2.19469
3845681	chr19:2012301-2047294	MOBKL2A	11.3162	9.1217	2.1945
3968833	chrX:11665348-11703787	MSL3L1	8.86308	6.67018	2.1929
3881651	chr20:30086433-30153306	HCK	8.59654	6.40498	2.19156
2693014	chr3:126284170-126414378	SLC12A8	8.48215	6.29206	2.19009
2522616	chr2:201689135-201744701	CFLAR	8.68493	6.49671	2.18822
2992197	chr7:21415251-21518700	SP4	8.33543	6.15212	2.18331
3847906	chr19:6418231-6435341	DENND1C	8.53925	6.35694	2.18231
2712858	chr3:197564396-197643808	UBXD7	9.47231	7.29132	2.18099
3534201	chr14:44621882-44656504	PRPF39	8.31004	6.13528	2.17476
2461473	chr1:232593752-232681472	TARBP1	8.2914	6.1216	2.1698
3086206	chr8:11690497-11740987	FDFT1	10.2801	8.11483	2.16527
2659521	chr3:197843347-197873264	LRRC33	8.35353	6.19015	2.16338
3273601	chr10:1075869-1092634	IDI1	8.79364	6.63173	2.16191
3511031	chr13:40394613-40533811	ELF1	9.89737	7.7406	2.15677
3896370	chr20:5473033-5546357	RP5-1022P6.2	9.14996	6.99512	2.15484
2746269	chr4:147202570-147340579	LSM6	8.26382	6.11072	2.1531
3735447	chr17:71772888-71778968	FAM100B	9.51384	7.36077	2.15307
3776193	chr18:2688138-2794997	SMCHD1	8.5142	6.3687	2.1455
2492064	chr2:86509150-86574548	JMJD1A	8.36168	6.22062	2.14106
2545549	chr2:27237837-27289381	SLC5A6	8.90995	6.77234	2.13761
2881672	chr5:150389707-150446947	TNIP1	9.98664	7.85082	2.13582
2362394	chr1:157215279-157291561	IFI16	9.94489	7.81048	2.13441
2434129	chr1:148125143-148126874	HIST2H2AB	10.879	8.74541	2.13359
2946208	chr6:26135033-26135516	HIST1H4B	10.1874	8.05586	2.13154
3097152	chr8:49034908-49053420	MCM4	8.58757	6.46153	2.12604
3041816	chr7:24704170-24798991	DFNA5	9.26178	7.13775	2.12403
2814642	chr5:70918881-70990287	MCCC2	8.91992	6.80021	2.11971
3375091	chr11:60461134-60476173	SLC15A3	8.74709	6.62801	2.11908
3383322	chr11:77823889-77963537	NARS2	8.23866	6.12133	2.11733
2645275	chr3:142143328-142181467	SLC25A36	8.40138	6.28451	2.11687
3147321	chr8:103333634-103493671	UBR5	10.0874	7.97127	2.11613
3066818	chr7:105625846-105713266	PBEF1	8.41273	6.30029	2.11244
3402571	chr12:6472816-6511381	NCAPD2	9.74614	7.63612	2.11002
2366422	chr1:167342204-167368946	ATP1B1	8.97867	6.8707	2.10797
3721658	chr17:37693016-37717684	STAT5A	8.69516	6.58762	2.10754
3653072	chr16:23597664-23609180	PLK1	9.08203	6.98208	2.09995
3819016	chr19:7600691-7619404	STXBP2	8.44947	6.35312	2.09635
3177880	chr9:89060158-89513813	DAPK1	9.48307	7.38769	2.09538
3525679	chr13:110322146-110365417	ANKRD10	8.68033	6.58498	2.09535
2808287	chr5:43162067-43164711	FLJ10246	8.33303	6.23835	2.09468
2977471	chr6:143753747-143813867	ADAT2	8.6452	6.55078	2.09442
3725602	chr17:44642588-44655586	ABI3	8.79347	6.69984	2.09363
3753372	chr17:30360091-30440423	RFFL	8.99984	6.90926	2.09058
3538555	chr14:59782223-59893419	PPM1A	8.43072	6.34092	2.0898
3335029	chr11:64785832-64834823	POLA2	8.34791	6.26207	2.08584
2351872	chr1:111886373-112085665	RAP1A	9.59431	7.50921	2.0851
3247784	chr10:59814813-59933245	TFAM	8.7211	6.63834	2.08276
2638886	chr3:123585729-123612239	C3orf28	8.19913	6.11684	2.08229
2673312	chr3:48530126-48574105	PFKFB4	8.92188	6.84576	2.07612
3281068	chr10:22863791-23149008	PIP4K2A	10.2788	8.20368	2.07512
3347658	chr11:107598431-107745030	ATM	8.51491	6.44167	2.07324
3380697	chr11:70823123-70837095	DHCR7	9.38026	7.30718	2.07308
3476665	chr12:123714230-123930950	SCARB1	8.6948	6.63173	2.06307
2899372	chr6:26510465-26523410	BTN3A1	9.23352	7.18158	2.05194
3639031	chr15:89310285-89338950	PRC1	8.61636	6.56467	2.05169
3927105	chr21:25791954-25902029	MRPL39	8.92577	6.87694	2.04883
2508016	chr2:138975851-139048478	NA	8.20388	6.15606	2.04782
2392584	chr1:2453433-2507667	TNFRSF14	9.73918	7.69159	2.04759
3662444	chr16:55580866-55674932	NLRC5	8.47602	6.43115	2.04487
2594497	chr2:201425997-201437659	CLK1	8.42131	6.37777	2.04354
3413950	chr12:48046965-48207467	SPATS2	8.88169	6.83823	2.04346
3519119	chr13:78783968-78878613	RBM26	8.93476	6.89544	2.03932
2692060	chr3:123729469-123766193	PARP9	9.95268	7.91635	2.03633
2901620	chr6:30565243-30620086	HLA-E	11.6192	9.58351	2.03569
3529701	chr14:23701194-23706451	ISGF3G	9.47699	7.45065	2.02634
3625271	chr15:53282461-53369293	RAB27A	8.71234	6.68854	2.0238
3317071	chr11:1830796-1870331	LSP1	10.8895	8.86946	2.02004
2989269	chr7:6713239-6760014	PMS2CL	8.16813	6.15902	2.00911
3521174	chr13:94459153-94751684	ABCC4	8.32736	6.32207	2.00529
3854627	chr19:17796597-17819870	JAK3	8.55161	6.54976	2.00185
2502300	chr2:118243834-118323562	DDX18	8.79088	6.79509	1.99579
3564071	chr14:50256234-50403020	NIN	8.18758	6.19695	1.99063
3080033	chr7:151462947-151763974	MLL3	9.01445	7.02669	1.98776
2693149	chr3:126559016-126721738	SNX4	8.78741	6.80014	1.98727
2715820	chr4:3046045-3215482	HD	9.08672	7.10345	1.98327
2342391	chr1:74955089-75004946	TYW3	9.67018	7.68839	1.98179
4043943	chr1:38098966-38190106	NA	9.27144	7.29039	1.98105
3557614	chr14:23098633-23107086	AP1G2	8.53415	6.55751	1.97664
2608469	chr3:4494892-4885755	ITPR1	8.0847	6.10982	1.97488
3633794	chr15:74294769-74390919	ETFA	9.28493	7.31233	1.9726
2734784	chr4:88074797-88281209	AFF1	9.54972	7.57884	1.97088
3717395	chr17:27258855-27352177	SUZ12	8.90487	6.93447	1.9704
2796553	chr4:185913758-186002178	ACSL1	8.90257	6.93245	1.97012
3173880	chr9:70925894-71059931	TJP2	8.80231	6.83434	1.96797
3326252	chr11:34083688-34125769	NAT10	9.56059	7.5948	1.96579
3780287	chr18:13716335-13811708	RNMT	8.60633	6.64414	1.96219
2891241	chr6:175854-304131	DUSP22	9.16495	7.20297	1.96198
2555490	chr2:61558490-61619343	XPO1	9.44596	7.48498	1.96098
3540007	chr14:63924277-63996470	MTHFD1	9.88274	7.92256	1.96018
3020496	chr7:116380576-116657391	ST7	8.51744	6.55962	1.95782
2835792	chr5:150571937-150632507	GM2A	10.7912	8.83626	1.95494
3355733	chr11:128067836-128211628	FLI1	8.41489	6.46012	1.95477
3540552	chr14:64947073-65454245	FUT8	8.9614	7.00751	1.95389
3239760	chr10:26767281-26911665	APBB1IP	8.1181	6.16684	1.95126
3114832	chr8:126063738-126105522	SQLE	9.38416	7.43726	1.9469
2695941	chr3:134799729-134863527	TOPBP1	8.33661	6.39248	1.94413
3652218	chr16:21851514-21902454	UQCRC2	10.5408	8.59985	1.94095
3886223	chr20:41727798-41778532	MYBL2	8.6556	6.71485	1.94075
3041550	chr7:23536013-23537448	TRA2A	8.32624	6.38709	1.93915
2320048	chr1:10995025-11013170	TARDBP	8.12715	6.18851	1.93864
3257098	chr10:90721519-90765521	FAS	9.55768	7.62648	1.9312
3161566	chr9:6747651-7165647	JMJD2C	8.31501	6.38382	1.93119
2427720	chr1:111461210-111484686	TMEM77	9.91104	7.98467	1.92637
3901696	chr20:24934882-24987616	ACSS1	8.19748	6.27169	1.92579
2640855	chr3:128791364-128823960	MCM2	8.76507	6.84022	1.92485
2997097	chr7:35807241-36054379	2011-09-02	8.33059	6.40693	1.92366
2905512	chr6:37508846-37558581	KIAA0082	9.449	7.52541	1.92359
2489228	chr2:74502337-74509677	WDR54	8.71243	6.78899	1.92344
2624291	chr3:53170255-53201773	PRKCD	9.54126	7.61783	1.92343
3592023	chr15:42790977-42798347	B2M	11.6198	9.69755	1.92225
2553970	chr2:55714722-55774462	PNPT1	8.45451	6.53234	1.92217
2330687	chr1:37712740-37722550	ZC3H12A	8.37032	6.45563	1.91469
3750723	chr17:23897856-23903788	UNC119	9.4421	7.52811	1.91399
2377229	chr1:205561488-205607671	CD55	8.8117	6.8999	1.9118
3372459	chr11:47694235-47745657	FNBP4	8.62387	6.71561	1.90826
3144760	chr8:94811952-94822413	RBM12B	8.36393	6.45616	1.90777
3471374	chr12:109642007-109665131	PPP1CC	10.8413	8.93749	1.90381
2909404	chr6:47553466-47702970	CD2AP	8.55809	6.65626	1.90183
3860101	chr19:41070405-41085025	TA-NFKBH	8.53603	6.63445	1.90158
2454444	chr1:209902745-209915590	NEK2	8.28523	6.38542	1.89981
3627929	chr15:59893438-60147241	VPS13C	8.63741	6.7401	1.89731
2957126	chr6:52236739-52356643	MCM3	8.0861	6.19137	1.89473
3501661	chr13:110565635-110756075	ARHGEF7	9.13947	7.24475	1.89472
3556966	chr14:22485309-22496197	NA	9.16149	7.26948	1.89201
3421523	chr12:68039731-68071346	YEATS4	8.43482	6.54368	1.89114
3929395	chr21:33028084-33066030	C21orf66	8.09674	6.20584	1.8909
3573029	chr14:76871127-76913609	TMED8	9.17179	7.2816	1.89019
3845944	chr19:2462219-2653707	GNG7	8.76594	6.87643	1.88951
3432267	chr12:111047539-111075783	TRAFD1	9.25794	7.3694	1.88854
2810458	chr5:56504841-56597388	GPBP1	8.58118	6.69453	1.88665
3263743	chr10:112206302-112261283	DUSP5	9.78177	7.90342	1.87835
2827709	chr5:128445899-128477730	ISOC1	8.15093	6.27297	1.87796
2458921	chr1:224865889-225014518	ITPKB	8.00329	6.12543	1.87786
3969422	chrX:13617164-13637845	RAB9A	8.62851	6.75914	1.86937
3403015	chr12:6893875-6903292	ENO2	10.5867	8.71794	1.86876
3671873	chr16:83291080-83371023	USP10	10.1898	8.32438	1.86542
2379314	chr1:211147277-211230874	VASH2	8.0297	6.16743	1.86227
3793760	chr18:70292974-70339328	CNDP2	9.35293	7.49167	1.86126
3065601	chr7:102700706-102708708	DPY19L2P2	8.05985	6.20001	1.85984
3660213	chr16:49333486-49393346	CYLD	8.58589	6.72712	1.85877
2666478	chr3:25614141-25681392	TOP2B	8.87594	7.01722	1.85872
2750594	chr4:166467937-166483760	SC4MOL	9.18256	7.32428	1.85828
3457947	chr12:55275319-55316417	BAZ2A	9.12485	7.26817	1.85668
3217807	chr9:102104197-102155471	TEX10	8.5774	6.721	1.8564
3484005	chr13:30028543-30132897	USPL1	8.00019	6.14436	1.85583
3291682	chr10:64589487-64951821	JMJD1C	8.61419	6.75837	1.85582
3883941	chr20:34635310-34655759	TGIF2	8.46978	6.61559	1.85419
2921456	chr6:111687171-111699063	KIAA1919	8.55388	6.70157	1.85231
2493858	chr2:95055159-95098396	MAL	8.37762	6.52663	1.85099
3900091	chr20:20320702-20641210	C20orf74	8.07054	6.22179	1.84875
2691798	chr3:122970961-123036607	IQCB1	8.39081	6.54414	1.84667
2811656	chr5:61613768-61722607	KIF2A	9.54772	7.70444	1.84328
3852565	chr19:14091348-14108802	ASF1B	8.61594	6.77273	1.84321
3909553	chr20:49436909-49603743	NFATC2	7.9361	6.10122	1.83488
3436544	chr12:124044147-124106612	BRI3BP	8.83475	7.00137	1.83338
2841699	chr5:173177911-173320580	CPEB4	8.86563	7.03276	1.83287
3419849	chr12:63132014-63202097	TBK1	8.50902	6.67951	1.82951
2419235	chr1:78182330-78217881	FUBP1	9.70692	7.87844	1.82848
2619344	chr3:42617105-42678166	NKTR	8.04081	6.2137	1.82711
3865223	chr19:50346619-50373556	TRAPPC6A	8.50916	6.68435	1.82481
3853453	chr19:15423181-15436377	FLJ21438	9.00948	7.18532	1.82416
3863435	chr19:47276852-47328455	POU2F2	7.94666	6.12378	1.82288
2947077	chr6:27947612-27948123	HIST1H3I	11.2797	9.45686	1.82284
3800070	chr18:13653350-13716627	C18orf19	8.47872	6.65712	1.8216
2838598	chr5:162710780-162808580	CCNG1	9.4089	7.59059	1.81831
3976670	chrX:48264466-48272044	EBP	8.3101	6.49345	1.81665
3319997	chr11:9642210-9731113	SWAP70	9.37185	7.55523	1.81662
3304012	chr10:103534201-103568420	MGEA5	9.84754	8.03378	1.81376
3529309	chr14:23492805-23590421	DHRS4	8.11396	6.30166	1.8123
3352070	chr11:118582127-118684062	CBL	8.65772	6.85043	1.80729
2395564	chr1:9017769-9076111	SLC2A5	8.15321	6.34766	1.80555
2650199	chr3:161597184-161635431	SMC4	8.46861	6.6645	1.80411
2550790	chr2:43961504-44085128	LRPPRC	9.72201	7.91966	1.80235
2528347	chr2:219802769-219809614	ANKZF1	8.22822	6.42718	1.80104
3529609	chr14:23674654-23677979	PSME1	9.56309	7.76311	1.79998
2921296	chr6:111287588-111324441	AMD1	8.73992	6.94059	1.79933
3063685	chr7:99528038-99537363	MCM7	9.31526	7.51734	1.79792
3653317	chr16:24458380-24496124	RBBP6	8.62564	6.82799	1.79765
3862167	chr19:45016950-45028874	FBL	9.59377	7.79671	1.79706
3528805	chr14:22305107-22311387	OXA1L	10.5638	8.77107	1.79273
3454223	chr12:48657002-48705537	RACGAP1	8.76024	6.96849	1.79175
3542207	chr14:69263363-69308465	SFRS5	11.1344	9.34284	1.79156
3928070	chr21:29350011-29367903	CCT8	8.6075	6.81702	1.79048
3011250	chr7:86619664-86669530	DMTF1	8.57996	6.79004	1.78992
3744680	chr17:8718740-8809747	PIK3R5	8.03245	6.24831	1.78414
3994846	chrX:149612503-149684226	MTMR1	8.17617	6.39323	1.78294
2586603	chr2:171538552-171796060	TLK1	9.30607	7.52319	1.78288
3599280	chr15:65898917-66277975	PIAS1	9.69942	7.92126	1.77816
3922664	chr21:42789207-42920459	SLC37A1	8.0895	6.31152	1.77798
2485176	chr2:63626169-63689123	MDH1	8.88762	7.11037	1.77725
2418000	chr1:71292434-71355820	ZRANB2	9.64771	7.87181	1.7759
3483159	chr13:27572646-27773671	PAN3	8.2799	6.50935	1.77055
2984573	chr6:166653214-166676411	SFT2D1	8.7136	6.94449	1.76911
2320683	chr1:12046021-12126849	TNFRSF8	8.82512	7.05683	1.76829
3294280	chr10:74613146-74958921	DNAJC9	8.22913	6.46175	1.76738
2911944	chr6:64403666-64547188	PHF3	8.75842	6.99128	1.76714
3919033	chr21:34389368-34391524	SLC5A3	10.4809	8.71629	1.76461
2515707	chr2:173096216-173200989	PDK1	9.57569	7.81795	1.75774
3693673	chr16:57111094-57236550	CNOT1	10.397	8.64064	1.75636
3427876	chr12:97563088-97657867	APAF1	7.9257	6.1702	1.7555
3385003	chr11:85046278-85071534	CREBZF	8.58483	6.82977	1.75506
3981120	chrX:70669648-70712458	OGT	10.3067	8.5535	1.7532
3649811	chr16:15644635-15727838	NDE1	8.62459	6.87381	1.75078
3094778	chr8:38652091-38829686	TACC1	10.0214	8.27238	1.74902
3752002	chr17:26056601-26175884	CRLF3	8.3905	6.64338	1.74712
2834093	chr5:145754916-145871713	TCERG1	8.65246	6.90721	1.74525
3998444	chrX:6810667-7119953	HDHD1A	8.98098	7.23925	1.74173
3815493	chr19:1017516-1037627	HMHA1	8.44028	6.70045	1.73983
2953711	chr6:41755857-41811931	TFEB	8.51305	6.77535	1.7377
3576441	chr14:90764654-90954104	CCDC88C	8.24261	6.5075	1.73511
4001850	chrX:19414768-19815736	SH3KBP1	10.6167	8.88243	1.73427
2868131	chr5:96121010-96315044	ARTS-1	8.83498	7.10138	1.7336
2771654	chr4:68020183-68093837	CENPC1	7.84999	6.11679	1.7332
2702307	chr3:158305077-158361233	CCNL1	9.36187	7.62997	1.7319
2793054	chr4:170021539-170194950	CBR4	7.85945	6.13031	1.72914
3942384	chr22:29151623-29161066	MTP18	7.85564	6.12682	1.72882
3628923	chr15:62151821-62175402	FAM96A	8.40445	6.67678	1.72767
2491935	chr2:86186849-86222791	PTCD3	8.36538	6.63831	1.72707
4000839	chrX:16479316-16640970	CTPS2	7.93733	6.21111	1.72622
2745220	chr4:142336669-142381405	ZNF330	8.24348	6.52114	1.72234
3223687	chr9:122656981-122697083	PHF19	7.92349	6.20269	1.7208
3969047	chrX:12719434-12752525	PRPS2	8.69651	6.97795	1.71856
3239891	chr10:27013859-27075730	PDSS1	7.99421	6.2775	1.71671
3537747	chr14:57587541-57810382	PSMA3	8.83301	7.1173	1.71571
3512527	chr13:44767835-45005298	RCN1	8.35293	6.63791	1.71502
2950167	chr6:32897588-32914515	TAP2	8.41143	6.69932	1.71211
3648412	chr16:11978103-12054642	RUNDC2A	7.83767	6.12576	1.71191
2961816	chr6:79700865-79846056	PHIP	8.38721	6.67571	1.7115
2862950	chr5:74700067-74843717	COL4A3BP	8.27086	6.56046	1.7104
2394558	chr1:6163916-6191966	RPL22	9.77863	8.06936	1.70927
2531377	chr2:230985008-231142598	SP100	7.86305	6.15386	1.70919
2414998	chr1:58879002-58938312	MYSM1	8.34302	6.63524	1.70778
3896200	chr20:5043519-5055270	PCNA	9.49909	7.79201	1.70708
3178611	chr9:91122988-91146214	SECISBP2	7.84662	6.14046	1.70616
3397589	chr11:127833879-127963056	ETS1	9.66479	7.96033	1.70446
3940099	chr22:23143709-23200243	ADORA2A	8.01002	6.30625	1.70377
3251353	chr10:73645406-73665622	C10orf104	8.89266	7.18953	1.70313
2548970	chr2:38824253-38832154	SFRS7	8.51281	6.81121	1.7016
2532894	chr2:233927904-234045475	DGKD	8.49543	6.79424	1.70119
3532313	chr14:34521678-34568517	SRP54	8.97046	7.27042	1.70004
2664640	chr3:16322788-16532355	RFTN1	10.1626	8.46445	1.69815
3603199	chr15:76228744-76250632	IDH3A	10.3336	8.63787	1.69573
2638962	chr3:123765840-123776722	DTX3L	8.8798	7.1863	1.6935
3611744	chr15:99379457-99453583	LRRK1	8.32639	6.63696	1.68943
3564790	chr14:52090199-52232399	ERO1L	10.0455	8.35902	1.68648
3386814	chr11:93102831-93114308	SNORA18	7.98175	6.29556	1.68619
3549220	chr14:92743008-92773523	NA	7.95491	6.26884	1.68607
3540091	chr14:64040466-64070158	ZBTB1	8.91958	7.23354	1.68604
2874686	chr5:130522576-130588040	HINT1	9.11536	7.43578	1.67958
3819401	chr19:8180203-8237733	LASS4	7.99329	6.31428	1.67901
2345196	chr1:87152927-87348391	HS2ST1	8.69988	7.02272	1.67716
2558511	chr2:70290081-70329315	TIA1	8.90234	7.22544	1.6769
3934729	chr21:45128697-45192785	ITGB2	9.09968	7.42657	1.67311
3468261	chr12:100991012-101038031	NUP37	7.86011	6.18727	1.67284
3771800	chr17:72241812-72245582	SFRS2	10.236	8.56539	1.67061
2649113	chr3:157801015-157963402	TIPARP	9.03105	7.36076	1.67029
3454006	chr12:48316548-48387433	FMNL3	9.34036	7.67104	1.66932
3331926	chr11:58666807-58679080	FAM111A	8.67295	7.00433	1.66862
3850166	chr19:10188861-10202942	EDG5	8.59553	6.92775	1.66778
3269587	chr10:127377213-127442694	C10orf137	7.86953	6.20355	1.66598
3945572	chr22:37740054-37744334	APOBEC3C	10.0248	8.36211	1.66269
3475191	chr12:120330805-120439217	FBXL10	7.95156	6.29254	1.65902
2428760	chr1:114105978-114156859	RSBN1	7.94174	6.28881	1.65293
3342525	chr11:82545698-82574655	PCF11	7.79403	6.1418	1.65223
3074101	chr7:133940461-134506293	C7orf49	8.8901	7.24027	1.64983
3212976	chr9:88092469-88159805	ZCCHC6	8.40785	6.75842	1.64943
3575567	chr14:88660968-89155232	FOXN3	9.04012	7.39072	1.6494
3941907	chr22:27994201-28026501	EWSR1	8.57781	6.92944	1.64837
2981912	chr6:159106770-159160432	VIL2	10.154	8.5065	1.6475
2548402	chr2:37179865-37237684	EIF2AK2	8.8177	7.17136	1.64634
3755429	chr17:34257644-34263707	RPL23	8.41725	6.77268	1.64457
2890148	chr5:178970155-178993890	HNRPH1	11.1314	9.48756	1.64384
3754677	chr17:32949033-33043613	AP1GBP1	8.76898	7.12638	1.6426
3677752	chr16:3640638-3713275	TRAP1	9.73947	8.09837	1.6411
2525272	chr2:208839236-208931694	PIP5K3	8.34538	6.70526	1.64012
2763805	chr4:24128159-24250940	DHX15	9.66185	8.0232	1.63865
2875348	chr5:131846280-131893043	IRF1	8.79051	7.15208	1.63843
3056414	chr7:73283768-73306674	RFC2	7.94308	6.30533	1.63775
3619229	chr15:38161159-38188405	BMF	7.74043	6.10376	1.63667
2367843	chr1:172058406-172096490	DARS2	8.52658	6.89116	1.63542
3407229	chr12:19448287-19764982	AEBP2	8.52806	6.89431	1.63375
3601840	chr15:72841734-72882558	CSK	9.23927	7.60556	1.63371
3581386	chr14:104546975-104585458	CDCA4	8.57048	6.937	1.63348
2634091	chr3:103029158-103088564	NFKBIZ	8.39867	6.76532	1.63335
2412360	chr1:51592527-51757588	EPS15	10.017	8.38366	1.63334
3414632	chr12:49360722-49428691	DIP2B	8.86851	7.23527	1.63324
2961929	chr6:79946973-80002506	HMGN3	8.30046	6.66847	1.63199
3037142	chr7:5977091-6015340	PMS2	8.33142	6.69971	1.63171
3421446	chr12:67919626-68021415	CPSF6	9.08723	7.45643	1.6308
3842301	chr19:60838647-60848794	ZNF581	8.3571	6.72834	1.62876
2600068	chr2:219822676-219851187	TUBA4A	9.93293	8.30432	1.62861
3699178	chr16:73434588-73576525	WDR59	8.53802	6.90989	1.62813
2951674	chr6:35908741-35996942	SRPK1	8.71359	7.0856	1.62799
2520138	chr2:190980967-191082376	FLJ20160	8.4111	6.78339	1.62771
3226041	chr9:129539395-129585079	SH2D3C	7.92173	6.29489	1.62684
3419898	chr12:63213315-63377607	RASSF3	7.87826	6.25148	1.62678
2899146	chr6:26212155-26212534	HIST1H4C	10.3007	8.6756	1.6251
2696764	chr3:137350182-137398641	MSL2L1	9.78024	8.15848	1.62176
2527856	chr2:219141552-219170027	RQCD1	9.11356	7.49328	1.62028
2427074	chr1:109742573-109770611	PSMA5	7.94497	6.32692	1.61805
3818515	chr19:6690682-6702527	TRIP10	9.18565	7.56837	1.61728
3249738	chr10:69760947-69772949	HNRPH3	8.29563	6.68229	1.61334
3989089	chrX:119262559-119276275	ZBTB33	8.23404	6.6207	1.61334
3947123	chr22:40559049-40633247	SREBF2	9.84245	8.22969	1.61276
3238231	chr10:21849247-22073599	MLLT10	7.81583	6.20527	1.61056
3680434	chr16:11549088-11599620	LITAF	10.8758	9.26548	1.61032
3936515	chr22:16973262-17008649	TUBA8	7.82587	6.21582	1.61005
2342624	chr1:76024474-76033333	SNORD45A	8.97435	7.36558	1.60877
2328868	chr1:32530294-32572813	HDAC1	9.50031	7.89226	1.60805
3910260	chr20:51617011-51659833	ZNF217	9.32946	7.72306	1.6064
2351393	chr1:110682667-110717123	RBM15	8.91702	7.31273	1.60429
3441941	chr12:6441520-6450099	VAMP1	8.2125	6.60866	1.60384
3406015	chr12:14236382-14547131	ATF7IP	9.03122	7.42916	1.60206
3108072	chr8:97342700-97418389	PTDSS1	10.1339	8.53318	1.60072
3335465	chr11:65162171-65174965	SIPA1	8.14016	6.53976	1.6004
3188697	chr9:126059717-126178525	NEK6	10.6914	9.0942	1.5972
3680479	chr16:11679946-11744560	TXNDC11	9.44943	7.85246	1.59697
2674762	chr3:49817676-49826379	UBE1L	8.65799	7.06116	1.59683
2548776	chr2:38374621-38516141	ARL6IP2	8.35612	6.76048	1.59564
2620641	chr3:45610622-45702837	LIMD1	8.84119	7.24637	1.59482
2899772	chr6:27222887-27223315	HIST1H2AH	8.17325	6.57888	1.59437
2593352	chr2:197336004-197372670	GTF3C3	8.43188	6.83831	1.59357
3544905	chr14:75688015-75800924	C14orf118	8.79078	7.19804	1.59274
3822551	chr19:14003371-14025022	IL27RA	7.85	6.25906	1.59094
3784727	chr18:31963870-32020514	ELP2	8.70646	7.11672	1.58974
3462843	chr12:74724812-74764753	NAP1L1	8.75303	7.16562	1.58741
3489481	chr13:48967806-49001106	PHF11	8.29447	6.71037	1.5841
2698738	chr3:143508148-143649594	XRN1	8.34122	6.75764	1.58358
3309602	chr10:121249242-121292201	RGS10	8.818	7.23457	1.58343
2477372	chr2:37312298-37334177	C2orf56	8.17365	6.59249	1.58116
3149754	chr8:117651459-117847665	EIF3H	11.5421	9.96126	1.58084
3091699	chr8:28230430-28256780	PNOC	8.4747	6.89432	1.58038
3861581	chr19:43997913-44014465	ECH1	11.0384	9.45839	1.58001
3331603	chr11:57265666-57267588	C11orf31	8.34373	6.76392	1.57981
3430776	chr12:107479379-107487238	ISCU	9.15028	7.57213	1.57815
2746693	chr4:148872674-149215624	ARHGAP10	7.80666	6.22868	1.57798
3719362	chr17:32380298-32511110	AATF	8.54311	6.96584	1.57727
2899171	chr6:26264538-26265322	HIST1H1E	11.7195	10.1427	1.5768
3399545	chr11:133523648-133600390	NCAPD3	8.25338	6.67706	1.57632
3277468	chr10:11523200-11725919	USP6NL	8.21736	6.6416	1.57576
3400384	chr12:847257-848531	HSN2	8.86279	7.28831	1.57448
2887048	chr5:171401689-171547855	STK10	8.86069	7.28684	1.57385
2406064	chr1:35351696-35506894	SFPQ	9.71534	8.1427	1.57264
3742652	chr17:5204992-5264204	NUP88	8.46587	6.89819	1.56768
3159946	chr9:1968220-2253060	SMARCA2	9.1846	7.61778	1.56682
3543411	chr14:72594776-72658577	RBM25	8.14132	6.57451	1.56681
3473802	chr12:117071997-117295111	TAOK3	8.55395	6.98877	1.56518
2580635	chr2:150101637-150152607	NA	8.88466	7.32073	1.56393
3190514	chr9:130306799-130344383	GLE1L	8.02671	6.46331	1.5634
2621122	chr3:46996322-47026192	NBEAL2	8.30547	6.74215	1.56332
3268669	chr10:124903884-125062626	BUB3	9.98665	8.42372	1.56293
2436754	chr1:152821187-152867095	ADAR	10.4101	8.84831	1.56179
3325680	chr11:32561912-32581571	EIF3M	10.6955	9.13378	1.56172
3767339	chr17:60435874-60483173	GNA13	9.86477	8.30391	1.56086
3445670	chr12:14829481-14848171	WBP11	8.43552	6.87903	1.55649
2902348	chr6:31570650-31604217	MICB	8.81208	7.25637	1.55571
3680213	chr16:11253768-11260525	SOCS1	8.12391	6.56904	1.55487
3465409	chr12:90902887-91063960	BTG1	11.2256	9.67278	1.55282
2654306	chr3:181802602-181818883	TTC14	7.65634	6.10416	1.55218
3381377	chr11:72223753-72530934	FCHSD2	9.3996	7.84795	1.55165
3623683	chr15:48356681-48434794	GABPB2	8.63615	7.08455	1.5516
3518496	chr13:76500672-76799212	MYCBP2	8.93542	7.38417	1.55125
3868183	chr19:55073239-55125025	NUP62	8.46444	6.91328	1.55116
3018696	chr7:107289276-107367312	DLD	9.85844	8.30836	1.55008
3833757	chr19:45940181-45963119	SNRPA	9.38067	7.83129	1.54938
3936550	chr22:17012715-17040158	USP18	8.72028	7.17138	1.5489
3149843	chr8:117909861-117956284	RAD21	9.27348	7.72574	1.54774
3717775	chr17:27838113-27842382	CDK5R1	8.21831	6.67118	1.54713
3996667	chrX:153644243-153659150	DKC1	8.52409	6.97747	1.54662
2336383	chr1:52642824-52656560	PRPF38A	8.95418	7.40886	1.54532
2320727	chr1:12149647-12192323	TNFRSF1B	8.57584	7.032	1.54384
2604254	chr2:234406876-234427931	DKFZp762E1312	7.85095	6.30836	1.54259
2902178	chr6:31234104-31242895	TCF19	7.89017	6.34787	1.5423
2334459	chr1:45925483-45932693	TMEM69	8.70234	7.16015	1.54219
3693837	chr16:57298566-57325742	GOT2	10.8605	9.31851	1.54199
3413344	chr12:46785633-46826752	PFKM	9.17129	7.63095	1.54034
2685944	chr3:99754730-99821766	CPOX	8.51318	6.97362	1.53956
2934801	chr6:161332723-161458399	MAP3K4	8.45551	6.91598	1.53953
3418513	chr12:56435150-56440453	2013-03-02	8.00543	6.4661	1.53933
2526759	chr2:215859785-215923875	ATIC	9.22701	7.68873	1.53828
2777070	chr4:88476715-88531447	HSD17B11	7.71626	6.17887	1.53739
2669157	chr3:37001538-37010098	EPM2AIP1	8.19535	6.65945	1.5359
3991650	chrX:133333533-133390481	PHF6	8.10308	6.56752	1.53556
3591006	chr15:40572381-40624919	SNAP23	8.90476	7.37067	1.53409
3551566	chr14:99507574-99680313	EVL	8.67815	7.14417	1.53398
2829416	chr5:134012233-134091492	SEC24A	8.58112	7.04822	1.5329
2825514	chr5:118373422-118629044	DMXL1	8.00113	6.46855	1.53258
2519140	chr2:186790832-187082922	ZC3H15	8.8763	7.34395	1.53235
2428855	chr1:114238904-114249763	AP4B1	7.98805	6.45596	1.53209
2456849	chr1:218387577-218512912	AURKAPS1	9.26235	7.73166	1.53069
2964200	chr6:90093065-90119338	UBE2J1	9.3114	7.78181	1.52959
2757944	chr4:2713192-2727891	TNIP2	8.03732	6.50803	1.52929
2943808	chr6:17723255-17855638	NUP153	9.22346	7.69427	1.52919
3638760	chr15:88427307-88536599	IDH2	9.66658	8.14041	1.52617
3405032	chr12:11645490-11939588	ETV6	9.48633	7.96039	1.52594
3061456	chr7:92597325-92615614	SAMD9L	8.02346	6.49766	1.5258
3466826	chr12:95166076-95318473	PCTK2	8.30847	6.78379	1.52468
3250146	chr10:70517844-70534560	SRGN	10.2717	8.74733	1.52437
2425447	chr1:101227767-101302345	DPH5	8.64983	7.12812	1.52171
3909354	chr20:48938880-48982122	ADNP	8.8172	7.29559	1.52161
3228884	chr9:135616841-135847221	VAV2	8.21351	6.69192	1.52159
2854241	chr5:38973784-39110236	RICTOR	8.05572	6.53437	1.52135
3823842	chr19:16632938-16661832	TMEM38A	8.09718	6.576	1.52118
3393446	chr11:117176779-117208750	FXYD2	8.11018	6.58932	1.52086
3835966	chr19:50196537-50233287	RELB	8.54199	7.02178	1.52021
3725083	chr17:43539919-43555942	SNX11	8.74877	7.22866	1.52011
2976113	chr6:137560317-137582279	IFNGR1	9.03921	7.51924	1.51997
3891006	chr20:56659507-56700236	STX16	8.38533	6.86638	1.51895
2853768	chr5:37325714-37407016	NUP155	8.37805	6.86138	1.51667
3360622	chr11:5623627-5916415	TRIM5	7.99018	6.47587	1.51431
3719112	chr17:31916592-31928279	ZNHIT3	7.86715	6.35521	1.51194
2593670	chr2:197962756-198039327	SF3B1	10.4987	8.98681	1.51189
2964350	chr6:90408938-90586221	MDN1	7.85271	6.34089	1.51182
3715368	chr17:23392974-23547529	NLK	8.27659	6.76758	1.50901
2510485	chr2:151974674-152072768	RIF1	8.03258	6.52431	1.50827
2950629	chr6:33375486-33390122	TAPBP	10.2619	8.75428	1.50762
3613338	chr15:20594728-20665733	NIPA1	8.64737	7.14336	1.50401
2494537	chr2:96551866-96582092	ARID5A	8.85171	7.35106	1.50065
2775463	chr4:83492676-83515077	HNRPD	10.3926	8.8933	1.4993
3989721	chrX:122922013-123384079	STAG2	7.95084	6.45189	1.49895
3683037	chr16:18710501-18720398	ARL6IP1	11.4618	9.96557	1.49623
2772968	chr4:73907587-74154601	COX18	8.10938	6.61324	1.49614
2828564	chr5:131774479-132009928	RAD50	8.97233	7.4767	1.49563
2817386	chr5:78885748-79022823	PAPD4	8.49087	6.99597	1.4949
3770663	chr17:70744291-70769460	GGA3	8.17856	6.68531	1.49325
2559807	chr2:74233184-74259614	MOBKL1B	10.4599	8.96677	1.49313
3374746	chr11:59160770-59193099	FLJ36874	9.17932	7.68707	1.49225
3199431	chr9:14536162-14683787	ZDHHC21	7.63208	6.13988	1.4922
3764103	chr17:53421412-53439635	SFRS1	11.0741	9.58194	1.49216
2468920	chr2:9481204-9530668	CPSF3	8.10063	6.60902	1.49161
2502821	chr2:119828288-119846582	DBI	9.35561	7.86444	1.49117
2798538	chr5:271313-310093	SDHA	10.6765	9.18593	1.49057
3878467	chr20:18436157-18490045	SEC23B	9.65391	8.16462	1.48929
3639406	chr15:90876588-91051562	LOC400451	8.34001	6.85212	1.48789
2581548	chr2:153212414-153283546	PRPF40A	9.12791	7.64055	1.48736
3164601	chr9:20640186-21066436	KIAA1797	8.45689	6.97226	1.48463
2577896	chr2:136313669-136350764	MCM6	8.53098	7.04644	1.48454
3123541	chr8:8678315-8815098	MFHAS1	8.0547	6.57028	1.48442
3665997	chr16:66614682-66670717	DUS2L	7.80707	6.32339	1.48368
2542816	chr2:20291440-20450197	PUM2	9.53442	8.05143	1.48299
3644764	chr16:2414628-2448853	CCNF	7.80542	6.32248	1.48294
3087813	chr8:17824646-17931733	PCM1	8.4087	6.92871	1.47999
3761989	chr17:45142699-45221494	FAM117A	8.03095	6.55137	1.47958
3667766	chr16:70481983-70522196	KIAA0174	10.1566	8.67762	1.47898
3245682	chr10:49183970-49317698	MAPK8	7.89711	6.41934	1.47777
3490655	chr13:51927516-51948759	CKAP2	8.17105	6.69516	1.47589
2946232	chr6:26162987-26177648	HIST1H1C	11.2916	9.81815	1.47345
2402111	chr1:25440667-25538017	C1orf63	9.04135	7.56795	1.4734
3414561	chr12:49185035-49360322	DIP2B	8.59382	7.12145	1.47237
3847873	chr19:6387093-6410788	SLC25A23	8.74049	7.26836	1.47213
3679564	chr16:8893458-8964832	USP7	9.97006	8.498	1.47206
2829337	chr5:133870537-133956849	PHF15	7.92855	6.45685	1.4717
3042421	chr7:26195813-26208239	HNRNPA2B1	11.5783	10.1096	1.4687
2888519	chr5:176264206-176366436	UIMC1	8.29061	6.82228	1.46833
3628650	chr15:61687879-61913158	HERC1	8.37519	6.90697	1.46822
2685908	chr3:99702318-99724500	CLDND1	10.0981	8.63055	1.46755
3757770	chr17:37604727-37682109	STAT5B	8.43159	6.96432	1.46727
3160773	chr9:4749438-4875907	RCL1	7.97367	6.50995	1.46372
3499453	chr13:101981581-102131173	TPP2	8.78166	7.31961	1.46205
3439603	chr12:259504-368944	JARID1A	9.0238	7.56194	1.46186
3419471	chr12:61645339-61682961	RPL14	9.62484	8.16323	1.46161
3282016	chr10:27075534-27189955	ABI1	8.88008	7.42072	1.45936
3518977	chr13:78086427-78132691	C13orf7	8.14131	6.68204	1.45927
3966057	chr22:49354164-49368370	CHKB	7.6665	6.20735	1.45915
3621948	chr15:42641865-42743279	SPG11	8.47637	7.01854	1.45783
2843163	chr5:176762550-176802456	GRK6	8.85936	7.40396	1.4554
3820370	chr19:10083417-10087044	P2RY11	8.09079	6.63556	1.45523
3692895	chr16:55019057-55043592	NUDT21	9.87705	8.42183	1.45522
2591942	chr2:190342687-190357335	ORMDL1	7.80489	6.35091	1.45398
3115504	chr8:128781384-128827888	MYC	10.4978	9.04487	1.45293
2364155	chr1:160681057-160766136	UHMK1	9.96518	8.51252	1.45266
3148796	chr8:110322324-110415934	NUDCD1	7.60638	6.15422	1.45216
3131916	chr8:38251717-38359646	WHSC1L1	8.96129	7.50939	1.4519
3043895	chr7:29926252-29996129	SCRN1	9.87189	8.42189	1.45
3448428	chr12:26949277-26982501	NA	8.40986	6.96049	1.44937
2720181	chr4:17225344-17244808	MED28	9.03797	7.5896	1.44837
3261492	chr10:103901962-103913597	NOLC1	8.26021	6.81525	1.44496
2442397	chr1:165092377-165120495	TADA1L	8.67538	7.23088	1.4445
3414776	chr12:49728290-49742524	LETMD1	8.52119	7.07729	1.4439
3609138	chr15:91227096-91387351	CHD2	8.52523	7.08142	1.44381
3868659	chr19:55992774-56012596	C19orf48	7.80134	6.3584	1.44294
3443296	chr12:8983565-8995706	M6PR	11.0664	9.62406	1.44234
3639070	chr15:89342660-89366817	VPS33B	7.55795	6.1167	1.44125
3091848	chr8:28803841-28978365	HMBOX1	8.52553	7.08604	1.43949
2971801	chr6:119520358-119792333	MAN1A1	8.86201	7.42585	1.43616
3718382	chr17:30312699-30323202	CCDC16	8.05906	6.62414	1.43492
2745646	chr4:144616165-144697227	SMARCA5	8.98161	7.55033	1.43128
2331771	chr1:40399659-40479179	RLF	8.28166	6.85053	1.43113
3107661	chr8:95904699-95966695	INTS8	7.72713	6.29615	1.43098
2528020	chr2:219283814-219332910	TTLL4	7.98548	6.55611	1.42937
3945914	chr22:38245619-38248627	ATF4	8.46842	7.03983	1.42859
3480129	chr13:19429934-19561252	ZMYM2	8.89807	7.47156	1.42651
2320472	chr1:11788722-11830705	CLCN6	8.23171	6.80792	1.42379
3619479	chr15:38558344-38644544	MRPL42P5	7.66759	6.24381	1.42378
3935243	chr21:46431639-46479048	LSS	9.06653	7.64292	1.42361
2750227	chr4:164635081-164661134	FLJ11184	7.52403	6.10143	1.4226
2421753	chr1:89090909-89130195	GTF2B	7.66711	6.24472	1.42239
2512330	chr2:160277236-160333585	2011-03-02	8.55811	7.13703	1.42108
3303165	chr10:101624846-101759656	DNMBP	7.95836	6.53822	1.42014
3859899	chr19:40921147-40924328	TMEM149	7.85437	6.43462	1.41975
3642358	chr15:99977972-100010609	TM2D3	8.17809	6.75969	1.4184
2642911	chr3:133856034-133881045	UBE1DC1	8.48315	7.06505	1.4181
3625674	chr15:54166778-54415572	RFXDC2	7.89832	6.48114	1.41718
3772090	chr17:73614357-73640083	TMC6	7.81753	6.40055	1.41698
2641577	chr3:130480374-130507709	C3orf37	7.76617	6.34935	1.41682
3303109	chr10:101444060-101482612	COX15	7.85992	6.44518	1.41474
3567187	chr14:59679037-59706320	DHRS7	9.05227	7.63815	1.41412
2594569	chr2:201482783-201536750	ORC2L	7.71858	6.30547	1.41311
3159040	chr8:145985994-145988615	RPL8	8.31811	6.9056	1.41251
3000073	chr7:44802786-44810070	PPIA	7.87917	6.46809	1.41108
2838688	chr5:162862809-162878904	MAT2B	8.169	6.75882	1.41018
3696016	chr16:66525925-66528470	PSMB10	8.46415	7.05503	1.40912
3303339	chr10:101982047-102017746	CWF19L1	8.17148	6.76331	1.40817
3944826	chr22:36360617-36454205	SH3BP1	7.74194	6.33446	1.40748
3166880	chr9:33280475-33361311	NFX1	9.36145	7.95435	1.4071
2647742	chr3:151747168-151788822	EIF2A	8.70178	7.29491	1.40687
3770743	chr17:70805871-70913384	GRB2	9.67495	8.26832	1.40663
2878662	chr5:140874773-140978866	DIAPH1	8.75167	7.34537	1.4063
2675628	chr3:51408339-51514779	VPRBP	8.27714	6.87106	1.40608
2405312	chr1:33172120-33203343	RNF19B	8.74394	7.3381	1.40584
2818454	chr5:82409073-82719925	XRCC4	7.6134	6.20838	1.40502
3950405	chr22:48633521-48670007	ZBED4	8.29262	6.88764	1.40498
2676854	chr3:53821226-53855438	CHDH	7.731	6.32637	1.40463
2908261	chr6:44061004-44083324	MGC45491	7.58984	6.18541	1.40443
3741800	chr17:3773944-3814520	ATP2A3	8.39365	6.98954	1.40411
2586744	chr2:171888007-171998865	LOC728937	7.6628	6.25972	1.40308
3227696	chr9:133441988-133605262	RAPGEF1	9.22894	7.82723	1.40171
2746024	chr4:146238626-146270126	ABCE1	9.48515	8.08708	1.39807
2400718	chr1:21874038-21982221	USP48	8.29318	6.89724	1.39594
2770427	chr4:57496489-57539746	C4orf14	7.71832	6.32389	1.39443
3260423	chr10:101481912-101505914	CUTC	8.4735	7.07925	1.39425
2963929	chr6:89252570-89730046	RNGTT	7.77088	6.37701	1.39387
2951221	chr6:34659785-34772614	C6orf106	8.8903	7.49828	1.39202
2370317	chr1:179269710-179313888	MR1	8.07046	6.67905	1.39141
3462094	chr12:70269806-70344289	CCDC131	8.40008	7.00879	1.39129
2806799	chr5:36894163-37115932	NIPBL	7.94355	6.55375	1.3898
2758076	chr4:2909471-2934934	NOL14	8.63779	7.24868	1.38911
3168938	chr9:37475945-37500379	POLR1E	8.51413	7.12503	1.3891
2672532	chr3:47032936-47180418	SETD2	8.57509	7.18723	1.38786
2624074	chr3:52694976-52705212	GNL3	8.93731	7.55057	1.38674
3685610	chr16:24838170-24934180	ARHGAP17	8.42691	7.04064	1.38627
2502424	chr2:118558758-118593436	INSIG2	8.64602	7.26213	1.38389
2966371	chr6:100095374-100147307	CCNC	8.91482	7.53129	1.38353
3945396	chr22:37431694-37459514	GTPBP1	8.98086	7.59856	1.3823
3475717	chr12:121555163-121577500	RSRC2	8.10317	6.72191	1.38126
3527418	chr14:19881641-19895902	PARP2	7.59612	6.21496	1.38116
3908149	chr20:45271271-45419040	ZMYND8	8.20921	6.82866	1.38055
2571075	chr2:112239161-112358239	ANAPC1	8.86653	7.48666	1.37987
3850069	chr19:10105029-10172848	DNMT1	8.60932	7.22952	1.3798
2326749	chr1:27025798-27056662	ZDHHC18	9.45312	8.07351	1.37961
2801608	chr5:10406824-10490959	2010-03-02	9.84731	8.46777	1.37954
3850278	chr19:10321554-10352302	TYK2	9.03436	7.65533	1.37903
3581637	chr14:105120712-106352439	RPS8	7.90486	6.52638	1.37848
3626826	chr15:57215720-57452363	MYO1E	9.95681	8.58121	1.3756
3683050	chr16:18719381-18845318	SMG1	8.85391	7.47841	1.3755
3544251	chr14:74299792-74393568	YLPM1	7.47588	6.10073	1.37515
2386747	chr1:234372450-234451768	GPR137B	8.46688	7.09332	1.37356
3699581	chr16:74034456-74107659	TMEM170	8.4535	7.08373	1.36977
3788220	chr18:46620161-46728727	ME2	9.75138	8.38198	1.3694
2423264	chr1:93385122-93419018	TMED5	8.80752	7.43914	1.36838
3101153	chr8:65655069-65664352	BHLHB5	7.50581	6.13795	1.36786
2595443	chr2:203447246-203587746	WDR12	7.88038	6.51402	1.36636
2625606	chr3:57236815-57297153	APPL1	8.69633	7.33021	1.36612
2632051	chr3:88281583-88300549	NA	8.8369	7.47121	1.36569
2403740	chr1:29346848-29381001	SFRS4	10.0148	8.64924	1.36556
3591400	chr15:41450575-41487801	76P	8.30641	6.94109	1.36532
3065244	chr7:102000941-102107589	RASA4	8.22936	6.8643	1.36506
2352275	chr1:113017306-113047213	MOV10	8.47883	7.1144	1.36443
3458551	chr12:56152266-56168864	ARHGAP9	7.79837	6.43416	1.36421
3224650	chr9:125181758-125803135	DENND1A	8.30346	6.9397	1.36376
2813060	chr5:67308401-67633403	PIK3R1	7.81029	6.44668	1.36361
3828112	chr19:34958755-35084807	CCNE1	7.54883	6.18549	1.36334
2328465	chr1:32212249-32299034	KHDRBS1	9.91147	8.54826	1.36321
3391029	chr11:111102848-111142379	PPP2R1B	7.87023	6.50712	1.36311
3318009	chr11:4072587-4116674	RRM1	8.99511	7.63279	1.36232
3129465	chr8:28667617-28858028	INTS9	8.31652	6.95512	1.3614
2654069	chr3:180805105-180828129	NDUFB5	9.53401	8.1735	1.36051
3850020	chr19:10064013-10074459	ANGPTL6	8.36076	7.00062	1.36014
2401275	chr1:23486545-23543926	HNRNPR	9.92087	8.56158	1.35929
3851545	chr19:12618336-12638828	MAN2B1	9.42329	8.06428	1.35901
3322958	chr11:19061197-19154712	ZDHHC13	8.21241	6.85353	1.35888
3572461	chr14:75185761-75197285	C14orf1	10.0025	8.64373	1.35877
3035702	chr7:2261162-2360450	SNX8	8.82476	7.46637	1.35839
3394092	chr11:118400055-118406983	SLC37A4	8.09225	6.73387	1.35838
3818468	chr19:6466446-6531086	TNFSF9	8.24693	6.88866	1.35827
3355114	chr11:125678857-125720851	DCPS	8.25704	6.89892	1.35812
2664395	chr3:15555274-15618101	HACL1	7.89302	6.53527	1.35775
2403261	chr1:27865174-28231616	IFI6	9.66712	8.30965	1.35747
3457824	chr12:55096434-55129459	TIMELESS	7.47847	6.12243	1.35604
3527514	chr14:20007398-20015985	NP	9.90968	8.5539	1.35578
2695648	chr3:133759680-133862237	ACAD11	7.70117	6.34549	1.35568
3851603	chr19:12647534-12653680	DHPS	9.09698	7.74197	1.35501
3017547	chr7:104436029-104542698	MLL5	8.718	7.36313	1.35487
3781980	chr18:19824865-19969910	C18orf17	7.95872	6.60487	1.35385
3251848	chr10:75174138-75210008	FUT11	9.5339	8.18009	1.35381
3601741	chr15:72677906-72719105	CLK3	10.1656	8.81196	1.35364
3813297	chr18:70071512-70110211	CYB5A	7.98316	6.63095	1.35221
2659560	chr3:197923635-197947275	PIGX	8.09712	6.74497	1.35215
2495881	chr2:99318912-99385143	EIF5B	8.26353	6.91272	1.35081
3014714	chr7:98809811-98830338	ARPC1B	10.3551	9.00546	1.34964
3310757	chr10:124740316-124774190	IKZF5	7.91676	6.56755	1.34921
3076178	chr7:139799315-139825771	MKRN1	9.73956	8.3905	1.34906
2672857	chr3:47601786-47798410	SMARCC1	9.57639	8.22814	1.34825
2772017	chr4:68858700-68934802	YTHDC1	8.42734	7.0791	1.34824
3344861	chr11:93113728-93137144	C11orf54	8.25382	6.90992	1.3439
2531522	chr2:231285781-231394027	CAB39	9.98595	8.64367	1.34228
3707095	chr17:4560538-4571536	ARRB2	8.09454	6.75237	1.34217
3482977	chr13:27092903-27169155	POLR1D	8.85468	7.51313	1.34155
3679503	chr16:8796189-8798969	TMEM186	7.60246	6.26196	1.3405
2360700	chr1:153374464-153377951	RAG1AP1	8.76616	7.42682	1.33934
3080843	chr7:154316124-154425881	PAXIP1	7.44059	6.10154	1.33905
3336801	chr11:66790523-66810933	ADRBK1	9.16515	7.82626	1.33889
3666146	chr16:66855932-66893223	SLC7A6	8.85973	7.52141	1.33832
3562086	chr14:38936639-38971457	FBXO33	7.66967	6.33271	1.33696
3699044	chr16:73212799-73258283	RFWD3	8.0592	6.72351	1.33569
4009506	chrX:53979849-54088124	PHF8	7.76869	6.43432	1.33437
3161167	chr9:5619148-5766790	KIAA1432	9.14821	7.81417	1.33404
2741768	chr4:122941935-122957724	EXOSC9	9.25513	7.92267	1.33246
2823820	chr5:110455769-110517812	WDR36	8.7646	7.43262	1.33198
3736290	chr17:73721882-73733311	BIRC5	7.70246	6.37294	1.32952
3597421	chr15:61170554-61221307	LACTB	7.63679	6.30753	1.32926
3401878	chr12:4628554-4704710	NDUFA9	9.35647	8.02752	1.32895
2771718	chr4:68130308-68249472	UBE1L2	8.11091	6.78205	1.32886
3621692	chr15:41883992-41904302	MFAP1	7.76061	6.43213	1.32848
3333603	chr11:62252140-62271848	TTC9C	8.19275	6.86523	1.32752
3770699	chr17:70773908-70779224	MIF4GD	7.63482	6.30743	1.32739
3402522	chr12:6431676-6446562	TAPBPL	8.03699	6.71004	1.32695
2841491	chr5:172415971-172497366	NA	7.46731	6.14038	1.32693
2686727	chr3:102780272-102878819	ZBTB11	7.58835	6.26247	1.32588
3096214	chr8:42368308-42382795	VDAC3	9.46691	8.1433	1.32361
2899022	chr6:26044999-26100403	TRIM38	8.13083	6.80818	1.32265
2350287	chr1:109034898-109046248	PRPF38B	7.81383	6.49132	1.32251
2831719	chr5:139761623-139909338	EIF4EBP3	8.01001	6.68786	1.32215
2577958	chr2:136380726-136460136	DARS	10.661	9.33913	1.32187
3233547	chr10:6170982-6225410	RBM17	7.53106	6.21158	1.31948
3627363	chr15:58500956-58558626	NARG2	7.72095	6.40218	1.31877
2656738	chr3:187961636-187990742	EIF4A2	10.844	9.52539	1.31861
3929038	chr21:32524081-32573237	C21orf45	7.79166	6.47369	1.31797
3130113	chr8:30495792-30635280	GTF2E2	8.18535	6.86835	1.317
2359817	chr1:151967007-152013179	INTS3	9.4416	8.12643	1.31517
3075778	chr7:138896857-139131953	HIPK2	9.19014	7.87498	1.31516
3711986	chr17:16061266-16170331	PIGL	7.53669	6.22221	1.31448
3329649	chr11:47169323-47217868	DDB2	9.31741	8.00315	1.31426
3949229	chr22:45533114-45949997	TBC1D22A	9.42045	8.1076	1.31285
3598662	chr15:64466253-64571690	MAP2K1	9.08316	7.77036	1.3128
3603336	chr15:76517656-76580843	IREB2	8.6093	7.29709	1.31221
3188050	chr9:124066616-124126222	MRRF	7.59528	6.28378	1.3115
4006841	chrX:46350606-46503527	SLC9A7	9.67198	8.36082	1.31116
2654815	chr3:183993974-184058510	ATP11B	8.1953	6.88806	1.30724
3542145	chr14:69145907-69256533	KIAA0247	8.76042	7.45318	1.30724
3063337	chr7:98922007-98935856	ZNF394	7.45375	6.14724	1.30651
3237548	chr10:18988302-19065197	ARL5B	8.75336	7.4473	1.30606
3352904	chr11:120668410-120713917	SC5DL	8.34331	7.03868	1.30463
2587841	chr2:175117778-175255863	WIPF1	9.42896	8.12446	1.3045
2417174	chr1:67646101-67669020	SERBP1	11.0168	9.71262	1.30418
2495806	chr2:99164010-99181886	MRPL30	8.22449	6.92203	1.30246
3421177	chr12:67366998-67423025	NUP107	8.02797	6.72584	1.30213
2353477	chr1:116706775-116754386	ATP1A1	11.4638	10.1619	1.3019
2601648	chr2:225322327-225615564	DOCK10	8.53217	7.23131	1.30086
3310479	chr10:123705513-123724766	NSMCE4A	7.55579	6.2557	1.30009
3685329	chr16:23521990-23560146	PALB2	7.53425	6.23443	1.29982
3031383	chr7:149698782-149702056	REPIN1	9.29744	7.99882	1.29862
2391687	chr1:1619937-1701736	NADK	7.62268	6.32407	1.29861
3476130	chr12:122342423-122435284	SBNO1	8.89843	7.60006	1.29837
3241316	chr10:31647440-31913730	ZEB1	8.09052	6.79415	1.29637
2744597	chr4:140442091-140560627	NARG1	8.17955	6.88393	1.29562
3327906	chr11:43290109-43322649	API5	9.66501	8.36942	1.29559
2543066	chr2:20747275-20904656	NA	7.51286	6.2175	1.29536
2476219	chr2:32435095-32697447	BIRC6	9.01943	7.72409	1.29534
3626704	chr15:56949072-57013564	SLTM	7.99158	6.69683	1.29475
7385515	chr11:65021913-65030557	MALAT1	12.3088	11.015	1.2938
3389529	chr11:105355999-105398184	KIAA1826	8.39895	7.10583	1.29312
3147591	chr8:103907725-103953967	AZIN1	9.93631	8.64429	1.29202
2831209	chr5:138705195-138733279	PAIP2	9.75647	8.46477	1.2917
3602526	chr15:73983255-74160661	FBXO22	7.98928	6.69817	1.29111
3526151	chr13:112187329-112290482	TUBGCP3	7.44513	6.15411	1.29102
2445141	chr1:174150358-174443232	RFWD2	7.5333	6.24253	1.29077
3160895	chr9:4975053-5118163	JAK2	7.68564	6.39488	1.29076
2560141	chr2:74552626-74553427	MRPL53	9.33057	8.03998	1.29059
2372924	chr1:191281274-191327514	TROVE2	9.28779	7.99815	1.28964
2808438	chr5:43627420-43742302	NNT	9.93767	8.6494	1.28827
3319937	chr11:9550916-9579143	WEE1	7.85965	6.57156	1.28809
3482219	chr13:24773258-24822202	NUPL1	8.68457	7.39716	1.28741
3253880	chr10:80777230-80785093	PPIF	8.9755	7.69157	1.28393
2704894	chr3:171287994-171381537	PHC3	9.66907	8.38574	1.28333
3142485	chr8:82732267-82769762	SLC10A5	9.21027	7.92709	1.28318
2741083	chr4:119825993-119852201	KIAA1627	7.63356	6.35077	1.28279
2800503	chr5:6736994-6893446	POLS	8.74659	7.46446	1.28213
3955815	chr22:25169397-25209820	HPS4	7.90915	6.62725	1.2819
2911303	chr6:57062631-57143064	ZNF451	8.37734	7.09607	1.28127
3602116	chr15:73278296-73300068	C15orf39	8.70426	7.42353	1.28073
2845973	chr5:1501375-1577472	AYTL2	8.81099	7.53096	1.28003
3597603	chr15:61554385-61673885	USP3	8.45189	7.17189	1.28
3377423	chr11:64592075-64608249	CDCA5	7.71718	6.43807	1.27911
2479640	chr2:44213426-44325143	PPM1B	8.39792	7.12034	1.27758
3133135	chr8:41906162-42028663	MYST3	8.25841	6.98101	1.2774
3627076	chr15:57742025-57768916	BNIP2	8.31932	7.04222	1.2771
3453218	chr12:47372840-47397048	CCNT1	8.2486	6.97203	1.27657
4011889	chrX:70376218-70391762	ZMYM3	8.17097	6.89469	1.27628
3405531	chr12:12856462-12874176	DDX47	9.15826	7.88225	1.27601
3373962	chr11:57075714-57092376	UBE2L6	10.1179	8.84234	1.27556
3200611	chr9:19042752-19093153	SCARNA8	7.58803	6.31284	1.27519
3884922	chr20:37024337-37112959	DHX35	7.56754	6.29309	1.27445
3371339	chr11:45907461-46099551	PHF21A	8.78297	7.50858	1.27439
2334706	chr1:46578456-46606484	NSUN4	8.66042	7.38744	1.27298
3841474	chr19:59651897-59665001	LENG8	8.81431	7.54163	1.27268
3647956	chr16:10729448-10771777	NUBP1	8.92507	7.65245	1.27262
2646327	chr3:145173603-145669744	C3orf58	8.10203	6.83076	1.27127
3398241	chr11:129588265-129689781	ZBTB44	7.9651	6.69414	1.27096
3591909	chr15:42506834-42607712	CTDSPL2	8.5073	7.23648	1.27082
2464499	chr1:243078713-243094575	HNRNPU	9.85873	8.58806	1.27067
3970166	chrX:16714433-16772561	CXorf15	7.61162	6.34142	1.2702
3422269	chr12:70434927-70470787	RAB21	9.85023	8.5809	1.26933
2842101	chr5:174838024-174889344	SFXN1	9.50579	8.2372	1.26859
3957938	chr22:30343704-30388226	PISD	8.70103	7.43245	1.26858
3089401	chr8:22354287-22458105	PPP3CC	8.50653	7.24033	1.2662
3224442	chr9:124717667-124743035	ZBTB26	7.73242	6.46659	1.26583
3265047	chr10:115604174-115853788	ADRB1	8.80741	7.54182	1.26559
2728189	chr4:56996698-57025501	PAICS	8.28377	7.01865	1.26512
3075932	chr7:139370023-139429318	PARP12	7.46084	6.19639	1.26445
3347831	chr11:108041010-108316858	DDX10	8.01009	6.74779	1.2623
4020444	chrX:122562103-122694640	THOC2	8.04252	6.78045	1.26207
2687739	chr3:109143203-109306052	CD47	9.56518	8.30326	1.26192
3048134	chr7:43614581-43774892	C7orf44	8.6081	7.3474	1.2607
2593159	chr2:196706552-196744596	STK17B	9.87179	8.61147	1.26032
3470253	chr12:107440140-107479296	SART3	8.79628	7.53755	1.25873
2713074	chr3:198146677-198154763	NCBP2	8.93003	7.67262	1.25741
2473991	chr2:26859288-26877429	CENPA	7.79691	6.5399	1.25701
3633221	chr15:72999193-73022481	COX5A	10.2315	8.97513	1.25637
3191695	chr9:132559000-132572797	EXOSC2	8.69612	7.4401	1.25602
2669930	chr3:39158354-39213458	AXUD1	7.73187	6.47626	1.25561
2341663	chr1:70643222-70692193	CTH	7.42591	6.1703	1.25561
3252382	chr10:76255252-76465611	MYST4	8.12215	6.86665	1.2555
3471819	chr12:110945816-111030960	C12orf30	7.4546	6.19913	1.25547
4017810	chrX:108757986-108863589	ACSL4	8.49413	7.24078	1.25335
2907459	chr6:43003728-43023456	TNRC5	10.0469	8.79516	1.25174
3205162	chr9:36326401-36477657	RNF38	8.10671	6.85698	1.24973
2519756	chr2:190013927-190048509	WDR75	7.59142	6.34233	1.24909
2377427	chr1:205885101-206049843	CD46	8.87255	7.62372	1.24883
2437736	chr1:154136001-154147791	RIT1	8.53014	7.28209	1.24805
3106243	chr8:90838676-90905190	RIPK2	7.82436	6.57929	1.24507
3340269	chr11:73959779-74058034	POLD3	7.39056	6.14601	1.24455
3505781	chr13:23812508-24011783	PARP4	9.13528	7.89084	1.24444
3843156	chr19:62483680-62497236	ZNF460	9.50534	8.26094	1.2444
2837479	chr5:157090911-157101014	THG1L	8.06048	6.8166	1.24388
3863060	chr19:46584127-46595224	EXOSC5	8.5196	7.27606	1.24354
2544484	chr2:24895545-25005762	ADCY3	8.41235	7.16948	1.24287
3362934	chr11:10790207-10837144	ZBED5	8.14468	6.9028	1.24188
3770979	chr17:71334706-71352383	UNC13D	7.83295	6.59158	1.24137
2402459	chr1:26099139-26139924	STMN1	8.38281	7.14168	1.24113
3611684	chr15:99276963-99368281	LRRK1	7.82927	6.58833	1.24094
3852691	chr19:14380562-14404078	DDX39	8.1901	6.94962	1.24048
2960903	chr6:74281167-74335800	EEF1A1	8.24234	7.00342	1.23892
2462456	chr1:234770024-234813119	HEATR1	8.68151	7.44265	1.23886
2754673	chr4:186548833-186563443	ANKRD37	8.58407	7.34528	1.23879
2847292	chr5:6510364-6686394	NSUN2	9.13127	7.89271	1.23856
2553911	chr2:55627936-55699519	SMEK2	8.14192	6.90342	1.2385
3629350	chr15:63042422-63069422	SPG21	9.67605	8.43763	1.23842
2644014	chr3:137451838-137539428	PCCB	9.34497	8.10695	1.23802
3037535	chr7:6694599-6728204	ZNF12	7.3811	6.14315	1.23795
3231774	chr10:942450-1055862	GTPBP4	9.0065	7.76871	1.23779
2732391	chr4:78297012-78573556	CCNG2	7.89426	6.6566	1.23766
3556418	chr14:21035857-21049380	METTL3	8.39797	7.16065	1.23732
4001556	chrX:18816119-18912630	PHKA2	7.61729	6.38052	1.23677
3960629	chr22:37202800-37232288	DDX17	10.9556	9.71968	1.23592
3214749	chr9:94099471-94127688	NOL8	8.02516	6.78951	1.23565
3747522	chr17:16783123-16816114	TNFRSF13B	9.37426	8.14081	1.23345
2555277	chr2:61268110-61551387	USP34	8.79448	7.56165	1.23283
3452145	chr12:44599187-44672160	SFRS2IP	8.02281	6.7906	1.23221
2358044	chr1:148388017-148403532	PLEKHO1	8.68982	7.45825	1.23157
3773312	chr17:75723433-75735551	EIF4A3	8.65738	7.42661	1.23077
3529156	chr14:23008821-23048896	NGDN	7.35033	6.12062	1.22971
3185205	chr9:114181456-114277607	HSDL2	8.61462	7.38561	1.22901
2422517	chr1:91153457-91260424	ZNF644	7.59979	6.37078	1.22901
3656904	chr16:31093395-31111003	FUS	9.77311	8.54428	1.22883
3888721	chr20:48560298-48634700	PTPN1	9.31764	8.08887	1.22877
3286286	chr10:43201071-43224699	HNRPF	9.66084	8.43229	1.22855
2435044	chr1:149641830-149753035	POGZ	8.92323	7.69601	1.22722
3757602	chr17:37506954-37518277	DHX58	7.561	6.33535	1.22565
2336099	chr1:51815449-52027667	OSBPL9	8.80822	7.58416	1.22406
3741075	chr17:2252991-2436647	METT10D	7.70575	6.4818	1.22395
2762468	chr4:17404173-17421482	NA	8.5167	7.29284	1.22386
3263790	chr10:112317039-112365483	SMC3	7.58489	6.36174	1.22315
2488114	chr2:71357219-71515683	ZNF638	7.54404	6.32153	1.22251
2812120	chr5:64100099-64417210	SDCCAG10	7.80776	6.58526	1.2225
3855410	chr19:18962703-19005625	SFRS14	8.19325	6.97081	1.22244
3737274	chr17:75849264-75927348	KIAA1618	8.82213	7.60058	1.22155
2561955	chr2:84407638-84562462	SUCLG1	9.0349	7.8144	1.2205
3472468	chr12:112689668-112888512	RBM19	7.94285	6.72471	1.21814
2806256	chr5:34965441-34994822	DNAJA5	8.19085	6.97279	1.21806
3956909	chr22:28280807-28375526	NIPSNAP1	8.49983	7.28186	1.21797
3203753	chr9:33911694-34038937	UBAP2	8.64052	7.42356	1.21696
2412690	chr1:52270367-52272146	KTI12	8.58543	7.37016	1.21527
3015442	chr7:99771673-99803382	PILRB	7.99067	6.77547	1.2152
2594627	chr2:201551443-201644771	FAM126B	7.57426	6.35967	1.21459
3462693	chr12:74172054-74191787	KRR1	7.89438	6.68001	1.21437
2369843	chr1:178179559-178350631	CEP350	7.61233	6.39864	1.21369
2632491	chr3:95264467-95330069	NSUN3	7.35926	6.14734	1.21192
2454485	chr1:209983433-210127079	LPGAT1	8.4065	7.19467	1.21183
2905118	chr6:36669658-36741293	SFRS3	9.69922	8.48798	1.21124
3958045	chr22:30440122-30441931	C22orf30	7.53543	6.32446	1.21097
2436228	chr1:152049277-152162470	GATAD2B	9.35632	8.14546	1.21086
3220977	chr9:114020540-114139856	ROD1	10.8488	9.63866	1.21014
3815278	chr19:880262-923819	ARID3A	8.17954	6.9696	1.20994
3662774	chr16:56133882-56183088	GPR114	7.99521	6.78539	1.20982
3707642	chr17:5126309-5230359	RABEP1	9.20829	7.99984	1.20845
3698055	chr16:70676259-70685811	TXNL4B	7.37568	6.16727	1.20841
3407926	chr12:22090397-22217012	CMAS	8.16293	6.95546	1.20747
2620538	chr3:45259584-45565317	LARS2	7.75962	6.5523	1.20732
3715839	chr17:24095168-24102103	TRAF4	9.12616	7.91895	1.20721
3556323	chr14:20888441-20922265	SUPT16H	9.84708	8.63993	1.20715
2861952	chr5:71551006-71656298	MRPS27	8.86023	7.65419	1.20604
3479181	chr12:131709454-131774008	POLE	7.55381	6.34892	1.20489
3923354	chr21:44105141-44245644	AGPAT3	9.60172	8.39699	1.20473
2715076	chr4:1842909-1953717	WHSC1	7.41548	6.21083	1.20465
2901818	chr6:30691646-30702140	MRPS18B	9.33046	8.12705	1.20341
3661065	chr16:52025873-52085381	RBL2	7.88703	6.68521	1.20182
3771602	chr17:71978579-72009192	RHBDF2	7.6632	6.46285	1.20035
3599811	chr15:67493677-67527808	KIF23	7.53167	6.33173	1.19994
2434438	chr1:148799312-148818878	MCL1	10.4474	9.24802	1.19938
2348757	chr1:100276250-100321504	HIAT1	10.335	9.13671	1.19829
2832052	chr5:140051202-140059072	HARS2	7.38035	6.18207	1.19828
2336706	chr1:53409757-53452732	CPT2	7.4404	6.24254	1.19786
3015603	chr7:99948474-100005961	HRBL	8.14114	6.94383	1.19731
3427352	chr12:95825023-95871598	NEDD1	8.56517	7.3689	1.19627
2901333	chr6:30134665-30141087	ZNRD1	7.67277	6.47718	1.19559
2448232	chr1:184547427-184611485	TPR	7.99252	6.79771	1.19481
2779897	chr4:103771662-103901192	MANBA	7.77264	6.57789	1.19475
3659931	chr16:48744347-48826712	PAPD5	7.85867	6.66409	1.19458
3026599	chr7:137793986-137922306	TRIM24	7.7334	6.5395	1.1939
2921086	chr6:110606544-110682171	CDC40	8.07218	6.87834	1.19384
3203855	chr9:34076430-34116751	WDR40A	8.89638	7.70265	1.19373
2980449	chr6:154517323-154748099	PIP3-E	7.6122	6.41859	1.19361
3406493	chr12:15955373-16124897	DERA	7.81172	6.61871	1.19301
3072014	chr7:128381484-128482424	TNPO3	9.1997	8.00733	1.19237
3795866	chr18:656199-702652	ENOSF1	7.64243	6.4511	1.19133
3697090	chr16:68970915-69030623	ST3GAL2	8.73086	7.53955	1.19131
2921374	chr6:111409800-111458743	BXDC1	8.4837	7.29348	1.19022
2620410	chr3:44991768-45029155	EXOSC7	7.61013	6.42044	1.18969
3807809	chr18:46062730-46068680	CXXC1	8.20824	7.01959	1.18865
3433843	chr12:117298739-117340219	SUDS3	7.3434	6.15513	1.18827
2698565	chr3:143130128-143351043	TFDP2	8.87015	7.68378	1.18637
3098935	chr8:56848239-56903481	TGS1	7.71009	6.52408	1.18601
2677653	chr3:56629203-56692517	C3orf63	8.31697	7.13148	1.18549
2332711	chr1:42896645-42919912	PPIH	9.21644	8.0316	1.18484
3962165	chr22:40664130-40679165	CENPM	8.05581	6.87116	1.18465
2843091	chr5:176716698-176732853	RGS14	8.80886	7.62466	1.1842
3503119	chr13:113927811-114110898	NA	8.33076	7.1471	1.18366
3096428	chr8:43030413-43060080	FNTA	8.02301	6.83997	1.18304
2510884	chr2:153282506-153325993	ARL6IP6	7.40302	6.22073	1.18229
2673937	chr3:49108376-49117546	QARS	9.73226	8.55003	1.18223
3855868	chr19:19601286-19615610	GMIP	7.96558	6.7851	1.18048
3301218	chr10:96981483-97040803	PDLIM1	10.4948	9.31448	1.18032
2622469	chr3:50101372-50134000	RBM5	9.03394	7.85365	1.18029
2515183	chr2:171998614-172053915	C2orf37	7.54093	6.36152	1.17941
2462511	chr1:234814948-234834418	HEATR1	8.07688	6.89785	1.17903
3623771	chr15:48631982-48766261	TRPM7	8.31942	7.14089	1.17853
3680583	chr16:11835208-11852988	RSL1D1	10.1602	8.9836	1.1766
3655587	chr16:29585393-29617519	QPRT	7.82676	6.6506	1.17616
3775038	chr17:77993764-78001984	C17orf62	9.19334	8.01726	1.17608
4023467	chrX:135575380-135691159	ARHGEF6	7.52321	6.34804	1.17517
3594129	chr15:50098740-50146174	MAPK6	9.19266	8.01787	1.17479
3256689	chr10:89598814-89722145	PTEN	10.6121	9.43977	1.17233
3051655	chr7:55470578-55607669	ECOP	9.85744	8.68514	1.1723
2738723	chr4:109130124-109175772	HADH	8.48368	7.31165	1.17203
3678083	chr16:4343041-4406954	CORO7	8.46253	7.29249	1.17004
3904226	chr20:33754569-33793768	RBM39	10.3757	9.20698	1.16872
2401609	chr1:24000991-24037687	HMGCL	8.28572	7.11761	1.16811
3717635	chr17:27701159-27759429	ZNF207	9.7602	8.59317	1.16703
2545681	chr2:27402231-27433372	GTF3C2	8.72823	7.56191	1.16632
3553531	chr14:102659275-102673529	TNFAIP2	8.26241	7.09677	1.16564
3090922	chr8:26156860-26286261	PPP2R2A	8.94917	7.78376	1.16541
3732373	chr17:63144526-63205942	NOL11	7.42916	6.26429	1.16487
2988459	chr7:5037992-5075842	RBAK	7.27926	6.1153	1.16396
2899519	chr6:26661709-26708945	ABT1	7.95309	6.78922	1.16387
3808600	chr18:49933735-50005156	MBD2	9.22323	8.05991	1.16332
2325192	chr1:23890582-23896202	RPL11	12.062	10.9007	1.1613
3943101	chr22:30479862-30663769	DEPDC5	7.35143	6.19048	1.16095
3452970	chr12:46722958-46786191	SENP1	7.91396	6.75405	1.15991
3770944	chr17:71284116-71287618	H3F3B	8.6005	7.44085	1.15965
2507380	chr2:136005515-136199302	R3HDM1	7.94117	6.78273	1.15844
3768015	chr17:62485987-62672547	HELZ	8.38507	7.22717	1.1579
3681705	chr16:15061397-15095659	RRN3	9.02524	7.86819	1.15705
3146433	chr8:100959182-100975446	COX6C	10.2596	9.10262	1.15698
2993206	chr7:24579485-24696244	MPP6	7.68219	6.52562	1.15657
3816264	chr19:2114945-2183576	DOT1L	8.31384	7.15869	1.15515
3843662	chr19:63065729-63068850	ZNF417	8.31286	7.15794	1.15492
3190659	chr9:130485775-130498483	SET	11.1495	9.99527	1.15423
2713555	chr3:198863016-198960684	KIAA0226	8.73611	7.58258	1.15353
3928866	chr21:31965222-32077764	SFRS15	8.07837	6.92518	1.15319
3730731	chr17:58981531-59025359	WDR68	9.27693	8.1245	1.15243
3820342	chr19:10077989-10082841	PPAN-P2RY11	8.52075	7.36882	1.15193
3326540	chr11:34870003-34998695	PDHX	7.83219	6.6805	1.15169
4022781	chrX:133675517-133758901	FAM122B	7.28222	6.13096	1.15126
3336378	chr11:66140638-66151376	RBM14	9.03592	7.88474	1.15118
2609770	chr3:9666156-9719176	MTMR14	8.85637	7.7058	1.15057
2889486	chr5:177567336-177592397	AGXT2L2	8.00462	6.85427	1.15035
3944404	chr22:34979070-34993504	APOL1	7.54168	6.39154	1.15014
2908474	chr6:44319983-44330383	HSP90AB1	12.7781	11.6281	1.15
2452859	chr1:204811263-204852519	LGTN	8.73801	7.58916	1.14885
2751936	chr4:174326495-174481689	GALNT7	7.3756	6.2273	1.1483
2655387	chr3:185335514-185345784	EIF2B5	7.31398	6.16591	1.14807
3283378	chr10:30511316-30764402	PAPD1	7.76611	6.61871	1.1474
2340845	chr1:67163101-67226302	MIER1	7.70399	6.55712	1.14687
3624362	chr15:50017514-50051269	LEO1	7.79494	6.64848	1.14646
3732448	chr17:63252111-63410954	BPTF	8.02311	6.87703	1.14608
3465791	chr12:92326219-92385620	UBE2N	8.0888	6.94298	1.14582
3217123	chr9:99871388-99921545	TRIM14	8.0741	6.9285	1.1456
3819543	chr19:8415651-8459993	HNRPM	9.60131	8.45651	1.1448
3166718	chr9:33015173-33029946	DNAJA1	8.99816	7.85342	1.14474
3742067	chr17:4118950-4216722	UBE2G1	9.23772	8.09302	1.1447
3309629	chr10:121291481-121346521	TIAL1	8.81077	7.66611	1.14466
2680819	chr3:67507837-67787700	SUCLG2	8.07579	6.93124	1.14455
3442024	chr12:6536290-6547817	NOL1	8.3521	7.20823	1.14387
3218067	chr9:103189737-103200886	MRPL50	7.43637	6.29267	1.1437
3315024	chr10:134905216-134940374	ADAM8	8.37749	7.23434	1.14315
2963784	chr6:88441297-88476721	PRO2266	8.80079	7.65804	1.14275
3205586	chr9:37761519-37791414	EXOSC3	8.065	6.92236	1.14264
2940202	chr6:6089328-6298783	F13A1	7.53561	6.3932	1.14241
2367154	chr1:169716078-169829262	BAT2D1	9.3341	8.19335	1.14075
2649640	chr3:159827258-159893051	GFM1	7.56052	6.41977	1.14075
2457261	chr1:219941386-220000042	DUSP10	7.54769	6.40757	1.14012
3895075	chr20:2586736-2592862	IDH3B	9.33531	8.19546	1.13985
2884658	chr5:159761226-159778959	SLU7	7.84381	6.70428	1.13953
3447129	chr12:22492793-22633285	KIAA0528	7.35822	6.21965	1.13857
3630701	chr15:66286386-66336593	CLN6	7.95049	6.81248	1.13801
2363525	chr1:159433853-159450803	NDUFS2	9.50617	8.36869	1.13748
2417095	chr1:67229551-67292385	SLC35D1	7.55076	6.41342	1.13734
3360006	chr11:3804787-3842958	RHOG	10.1675	9.03038	1.13712
3903889	chr20:33353696-33463380	UQCC	8.059	6.92211	1.13689
3083778	chr8:6251525-6527058	MCPH1	7.58785	6.45124	1.13661
3946192	chr22:38770332-39061757	TNRC6B	8.35887	7.22242	1.13645
2390489	chr1:247098723-247110336	ZNF672	8.24844	7.11268	1.13576
3503976	chr13:19146764-19255271	PSPC1	7.94898	6.81348	1.1355
2827525	chr5:127425994-127564679	SLC12A2	7.93458	6.79947	1.13511
3835467	chr19:49337567-49355481	ZNF234	7.51448	6.38033	1.13415
2761285	chr4:13179462-13207890	FAM44A	7.28549	6.15142	1.13407
3017123	chr7:102580640-102757565	PMPCB	7.46397	6.33032	1.13365
3892812	chr20:60744242-60787582	SLCO4A1	7.45278	6.3195	1.13328
3909395	chr20:48984632-49008494	DPM1	9.13766	8.00577	1.13189
2566764	chr2:99383372-99472921	REV1	7.49546	6.36388	1.13158
4024160	chrX:138636181-138841995	ATP11C	7.85637	6.72501	1.13136
3271687	chr10:133476405-133637242	PPP2R2D	7.87007	6.73882	1.13125
2594535	chr2:201443935-201462244	PPIL3	7.73914	6.60814	1.131
2371255	chr1:181708036-181834004	SMG7	8.05585	6.92571	1.13014
2596162	chr2:206576483-206686844	FLJ20309	7.88846	6.76126	1.1272
3961622	chr22:39495580-39545335	SLC25A17	7.61464	6.48774	1.1269
3426828	chr12:94135675-94226405	VEZT	7.53829	6.41147	1.12682
3970833	chrX:18912235-19289718	PDHA1	9.10942	7.98325	1.12617
3442854	chr12:7917549-7980138	SLC2A3	11.2294	10.104	1.1254
2399409	chr1:19273519-19409384	UBR4	9.55677	8.43179	1.12498
3572278	chr14:74617849-74663491	NEK9	9.11887	7.99425	1.12462
4026842	chrX:152825828-152845385	ARHGAP4	7.6908	6.56649	1.12431
3458337	chr12:55775135-55802976	STAT6	9.59595	8.47212	1.12383
2478928	chr2:42574951-42846615	MTA3	7.77346	6.65007	1.12339
3947096	chr22:40526558-40553012	CCDC134	7.93509	6.81233	1.12276
3351385	chr11:117811029-117902749	MLL	8.76387	7.64123	1.12264
2459866	chr1:227642140-227710711	NUP133	7.44639	6.32399	1.1224
3250019	chr10:70330615-70377158	DDX50	8.32047	7.19913	1.12134
3401099	chr12:2774309-2783356	FKBP4	8.89152	7.77139	1.12013
3468103	chr12:100663409-100748880	GNPTAB	8.41118	7.29156	1.11962
2454935	chr1:211232148-211255790	ANGEL2	7.28556	6.16623	1.11933
2947063	chr6:27913037-27914096	HIST1H2AK	9.38105	8.26188	1.11917
2636726	chr3:115207388-115290059	QTRTD1	7.58165	6.46269	1.11896
3337137	chr11:66993435-67015159	AIP	9.33258	8.21422	1.11836
3632298	chr15:70815355-70865218	ADPGK	8.05858	6.94058	1.118
3888850	chr20:48844838-48927120	BCAS4	8.10755	6.98967	1.11788
3375518	chr11:61313184-61316719	C11orf10	10.2272	9.10979	1.11741
2878446	chr5:139998562-140007776	NDUFA2	9.3519	8.23577	1.11613
2610044	chr3:9907272-9911029	JAGN1	8.82961	7.7137	1.11591
3323413	chr11:20341827-20361990	HTATIP2	7.466	6.35011	1.11589
2440018	chr1:158438623-158499240	WDR42A	8.26171	7.1459	1.11581
3838067	chr19:54149382-54156864	BAX	9.47062	8.35485	1.11577
3299255	chr10:89500784-89591413	ATAD1	9.62104	8.50569	1.11535
3613300	chr15:20555824-20585872	NIPA2	8.4971	7.38226	1.11484
3186207	chr9:116413461-116448661	C9orf91	8.70776	7.59358	1.11418
3601955	chr15:72969425-72978835	MPI	9.28107	8.16695	1.11412
3669092	chr16:74238853-74353272	TERF2IP	8.85596	7.742	1.11396
2507209	chr2:135392283-135432746	CCNT2	7.35266	6.23983	1.11283
3375862	chr11:62117262-62125590	MTA2	9.62689	8.51467	1.11222
2708791	chr3:186617934-186619310	RPL4	9.61032	8.49827	1.11205
2877314	chr5:137548898-137576882	CDC23	8.36585	7.25382	1.11203
2610336	chr3:10158319-10170348	VHL	7.33715	6.22535	1.1118
2614120	chr3:23933012-23941106	RPL15	11.2415	10.1299	1.1116
3799415	chr18:12317679-12367301	AFG3L2	8.57175	7.46036	1.11139
3291601	chr10:64241766-64349646	EGR2	8.79557	7.68482	1.11075
2700197	chr3:150230541-150287960	HLTF	7.83832	6.72762	1.1107
2829171	chr5:133365506-133514061	TCF7	7.95539	6.8449	1.11049
3932148	chr21:39479279-39615332	BRWD1	7.34651	6.23606	1.11045
2997952	chr7:38184294-38246287	STARD3NL	7.4706	6.36091	1.10969
3489212	chr13:48428770-48681909	FNDC3A	8.58166	7.47283	1.10883
3042610	chr7:26591329-26900056	SKAP2	7.84569	6.73714	1.10855
2728448	chr4:57539163-57592513	POLR2B	9.44629	8.33829	1.108
3337196	chr11:67130919-67136574	NDUFV1	9.89517	8.78719	1.10798
3828887	chr19:37366466-37570411	ZNF507	7.51938	6.41144	1.10794
2694785	chr3:130632486-130641669	MBD4	8.21851	7.11114	1.10737
2528159	chr2:219453334-219482088	WNT10A	8.40781	7.30119	1.10662
3306516	chr10:112042540-112106248	SMNDC1	8.39359	7.28866	1.10493
3363979	chr11:14482772-14621739	PSMA1	9.53963	8.43521	1.10442
3899346	chr20:17855335-17897603	SNX5	8.29305	7.18901	1.10404
2408855	chr1:42414807-42574125	FOXJ3	8.81634	7.71251	1.10383
3716481	chr17:25828452-25893594	GOSR1	7.92899	6.82534	1.10365
3142932	chr8:86313446-86319846	C8orf59	9.06763	7.96411	1.10352
3570049	chr14:68916605-68935306	ERH	9.6292	8.52734	1.10186
2627390	chr3:63825215-63964327	ATXN7	8.63857	7.53701	1.10156
3381241	chr11:72073021-72141062	CENTD2	8.6737	7.57318	1.10052
3693533	chr16:56749320-56822095	CSNK2A2	9.28195	8.18153	1.10042
2977265	chr6:143065515-143308841	HIVEP2	7.23245	6.13236	1.10009
2881747	chr5:150460467-150517585	ANXA6	11.5091	10.4095	1.0996
3373724	chr11:56845327-56860018	SSRP1	9.47144	8.37254	1.0989
3532393	chr14:34660308-34817501	KIAA0391	7.48301	6.38412	1.09889
2456805	chr1:218297449-218329807	BPNT1	7.74257	6.644	1.09857
2898452	chr6:24511114-24534397	MRS2L	7.68048	6.5827	1.09778
3072435	chr7:129562990-129632499	FLJ14803	8.41215	7.31481	1.09734
3573261	chr14:77253703-77336768	SNW1	9.0167	7.91944	1.09726
3074362	chr7:134697093-134845560	CNOT4	7.69908	6.60278	1.0963
3752437	chr17:27211153-27252839	UTP6	8.84812	7.75312	1.095
3978620	chrX:55042809-55051011	APEX2	8.15816	7.06344	1.09472
2694617	chr3:130330143-130362841	ISY1	7.39806	6.30358	1.09448
3562671	chr14:44466547-44500913	KLHL28	7.78554	6.69142	1.09412
3041519	chr7:23510924-23543788	TRA2A	7.46773	6.37445	1.09328
3508330	chr13:30558258-30651692	HSPH1	8.89415	7.8013	1.09285
3705539	chr17:632263-642481	RNMTL1	7.57066	6.47828	1.09238
3957873	chr22:30162969-30294139	EIF4ENIF1	8.32007	7.22771	1.09236
3655140	chr16:28869834-28885912	NFATC2IP	8.1752	7.08299	1.09221
3156193	chr8:141599440-141726037	EIF2C2	8.9323	7.84068	1.09162
3469180	chr12:103708527-103876600	SLC41A2	7.59405	6.50282	1.09123
3510362	chr13:38482002-38510213	C13orf23	7.63581	6.54466	1.09115
2463425	chr1:239639963-239749677	FH	8.05159	6.96101	1.09058
3094286	chr8:37738833-37756585	PROSC	8.68311	7.59278	1.09033
3557947	chr14:23748670-23752997	CHMP4A	8.02984	6.93998	1.08986
3317868	chr11:3774994-3804155	FRAG1	8.22412	7.13433	1.08979
3737338	chr17:75938182-75984680	RNF213	8.99612	7.90677	1.08935
2358320	chr1:148726513-148746702	TARS2	7.73594	6.64675	1.08919
2920906	chr6:109822498-109871798	SMPD2	8.07787	6.98895	1.08892
2495446	chr2:98427753-98574205	INPP4A	8.52492	7.43682	1.0881
3484768	chr13:32058516-32352332	PDS5B	7.2527	6.16546	1.08724
3945056	chr22:36574782-36615360	EIF3EIP	11.4501	10.3634	1.0867
2653840	chr3:180349025-180440575	PIK3CA	8.33946	7.25562	1.08384
3996815	chrX:154097744-154121285	VBP1	7.22326	6.14094	1.08232
2750527	chr4:166253544-166463910	KLHL2	7.19172	6.10991	1.08181
3800619	chr18:16783710-17017478	ROCK1	8.13777	7.05603	1.08174
2446447	chr1:178512179-178738692	ACBD6	7.21526	6.13353	1.08173
2484305	chr2:60836886-60889458	PAPOLG	7.25153	6.17243	1.0791
2496628	chr2:101235716-101253431	NA	8.67904	7.60021	1.07883
3759704	chr17:40696283-40750550	MAP3K14	7.86478	6.78667	1.07811
3499632	chr13:102295195-102326337	ERCC5	7.93261	6.85467	1.07794
3509910	chr13:36480880-36556254	FAM48A	8.161	7.08341	1.07759
3096092	chr8:42247986-42309327	IKBKB	8.32866	7.25136	1.0773
3439305	chr12:132124051-132197006	ZNF84	7.22058	6.14356	1.07702
2903588	chr6:33365077-33373265	PFDN6	8.37796	7.30105	1.07691
3338968	chr11:70841865-70911815	NADSYN1	8.74181	7.66491	1.0769
3570454	chr14:69861551-69896232	C14orf112	8.09037	7.01448	1.07589
3831260	chr19:41397873-41421503	ZNF146	7.63158	6.55583	1.07575
3166844	chr9:33254437-33272067	CHMP5	7.35299	6.27792	1.07507
3518086	chr13:74756313-74978342	TBC1D4	7.83983	6.76484	1.07499
3763656	chr17:52319737-52346408	TRIM25	9.15207	8.07883	1.07324
3624697	chr15:50626534-50648681	ARPP-19	9.63842	8.56569	1.07273
2610359	chr3:10181579-10260427	IRAK2	7.49508	6.42274	1.07234
3344897	chr11:93157019-93186225	MED17	7.83084	6.75864	1.0722
2436283	chr1:152168611-152185786	DENND4B	8.14473	7.07269	1.07204
3629761	chr15:63657761-63690622	C15orf44	8.81003	7.73803	1.072
3611049	chr15:97609175-97760302	HSP90B1	8.09472	7.02292	1.0718
3947310	chr22:40805645-40865228	C22orf32	7.93594	6.86427	1.07167
3680524	chr16:11751955-11798606	ZC3H7A	8.68979	7.61839	1.0714
3392840	chr11:116124099-116148922	BUD13	7.42294	6.35259	1.07035
3340665	chr11:75157244-75190193	DGAT2	7.45774	6.38752	1.07022
2713111	chr3:198178088-198246392	MFI2	7.95202	6.88218	1.06984
3779684	chr18:12648062-12740532	TNFSF5IP1	8.00957	6.93974	1.06983
3571553	chr14:73234365-73377058	C14orf43	7.80024	6.73094	1.0693
2530599	chr2:228045122-228134167	HRB	9.45157	8.38319	1.06838
2553771	chr2:55368485-55567324	CCDC88A	7.58435	6.51671	1.06764
2545092	chr2:26265967-26321035	HADHA	10.4721	9.40462	1.06748
2979679	chr6:151726952-151754386	ZBTB2	7.18695	6.11988	1.06707
3903361	chr20:32286310-32363259	AHCY	9.63259	8.56557	1.06702
2614054	chr3:23778172-23910818	UBE2E1	8.45076	7.38443	1.06633
2387006	chr1:235025217-235130583	MTR	8.97176	7.90582	1.06594
3029030	chr7:142695524-142714904	CASP2	8.63113	7.56556	1.06557
2823745	chr5:110101778-110128742	SLC25A46	8.97949	7.91406	1.06543
2550339	chr2:42837665-43026432	HAAO	8.33184	7.2676	1.06424
2334374	chr1:45789055-45808272	AKR1A1	7.53366	6.46952	1.06414
2609560	chr3:9379586-9403518	THUMPD3	7.55665	6.4934	1.06325
2601341	chr2:224420229-224518334	WDFY1	9.3568	8.29401	1.06279
3766269	chr17:59126959-59132268	LIMD2	8.31258	7.25014	1.06244
3987029	chrX:109089184-109313835	TMEM164	7.22695	6.16463	1.06232
3177563	chr9:87733620-87828205	MAK10	8.83451	7.77252	1.06199
3633550	chr15:73715555-73728102	IMP3	8.41973	7.35872	1.06101
3817501	chr19:4353661-4395995	CHAF1A	7.27473	6.21408	1.06065
2458017	chr1:222481686-222584491	NVL	7.18992	6.12928	1.06064
3893849	chr20:62082901-62134891	PRPF6	8.75144	7.69128	1.06016
3819880	chr19:9112073-9135082	ZNF317	7.42728	6.36737	1.05991
3905073	chr20:36044840-36095268	KIAA0406	7.54233	6.48284	1.05949
2828115	chr5:130534382-130565993	LYRM7	7.55921	6.50078	1.05843
2674179	chr3:49290730-49353046	USP4	9.29129	8.23323	1.05806
2651671	chr3:170973298-170990369	MYNN	7.38816	6.33022	1.05794
2753994	chr4:184817440-184881416	FLJ12716	8.4904	7.43257	1.05783
3832978	chr19:44589327-44592372	ZFP36	7.40304	6.3464	1.05664
3563317	chr14:49113803-49399363	RPS29	10.2062	9.15	1.0562
2779434	chr4:101036432-101087223	DNAJB14	7.80297	6.74693	1.05604
3174224	chr9:72063725-72180695	SMC5	7.94067	6.88509	1.05558
3302360	chr10:99206673-99260890	MMS19	8.79723	7.74169	1.05554
3629494	chr15:63227635-63264791	CLPX	8.70418	7.64921	1.05497
3293887	chr10:73525796-73646872	ASCC1	8.52345	7.46865	1.0548
3718791	chr17:31160596-31215712	TAF15	7.97776	6.92367	1.05409
2779486	chr4:101088163-101091310	H2AFZ	10.761	9.70699	1.05401
3506738	chr13:26518485-26644264	USP12	9.16268	8.10878	1.0539
2709062	chr3:187048509-187160523	SFRS10	9.31659	8.26277	1.05382
2655773	chr3:185562272-185569018	POLR2H	9.70867	8.65505	1.05362
2688882	chr3:113926517-114253449	C3orf17	7.80984	6.75627	1.05357
2721809	chr4:24923507-24981103	ZCCHC4	7.43074	6.37875	1.05199
3838809	chr19:54870986-54885644	PRMT1	9.65328	8.60263	1.05065
2948564	chr6:30775570-30793625	MDC1	7.37253	6.32192	1.05061
3536786	chr14:54807832-54963187	FBXO34	8.49312	7.44373	1.04939
2807000	chr5:37415157-37804047	WDR70	7.15711	6.10823	1.04888
3175119	chr9:76892567-76952398	OSTF1	9.18351	8.13474	1.04877
3327948	chr11:43337004-43473027	TTC17	8.51796	7.46964	1.04832
2437329	chr1:153499305-153514886	CLK2	8.46307	7.41514	1.04793
2573641	chr2:121811825-122169321	CLASP1	8.77854	7.73072	1.04782
2664891	chr3:17173667-17759209	TBC1D5	7.6585	6.61175	1.04675
3771037	chr17:71353376-71363041	WBP2	9.03104	7.98456	1.04648
3633403	chr15:73448786-73535167	SIN3A	8.50651	7.4601	1.04641
2436338	chr1:152186651-152197736	CRTC2	8.14995	7.10384	1.04611
2900299	chr6:28217285-28232872	ZNF192	8.77527	7.73021	1.04506
3259631	chr10:98581913-98740763	LCOR	7.5571	6.51239	1.04471
3614087	chr15:23006655-23355108	UBE3A	8.92241	7.87787	1.04454
3919952	chr21:36614388-36670835	MORC3	7.3226	6.27867	1.04393
2552153	chr2:47869608-47988296	FBXO11	7.62968	6.58641	1.04327
3833583	chr19:45774571-45789123	SHKBP1	8.96381	7.92112	1.04269
2413203	chr1:53482138-53632680	LRP8	7.93958	6.89691	1.04267
3781734	chr18:19337453-19365833	C18orf8	8.25656	7.21425	1.04231
2904563	chr6:35373573-35397512	DEF6	7.61787	6.57563	1.04224
3489957	chr13:50381835-50496599	RNASEH2B	7.46505	6.42288	1.04217
3962338	chr22:40886028-41009914	TCF20	8.7948	7.75331	1.04149
2681157	chr3:69151671-69184154	TMF1	8.45453	7.41339	1.04114
2366132	chr1:166414805-166437968	TIPRL	7.64836	6.60836	1.04
3982811	chrX:80344099-80440694	SH3BGRL	9.591	8.55118	1.03982
3115008	chr8:126487005-126519823	TRIB1	8.07882	7.03985	1.03897
3420079	chr12:63806051-63928317	LEMD3	7.53341	6.49479	1.03862
2571217	chr2:112675884-112750100	ZC3H8	7.1951	6.1573	1.0378
3191900	chr9:132990780-133102339	NUP214	8.65587	7.61814	1.03773
2824089	chr5:111524122-111526687	SNORA13	9.16366	8.12631	1.03735
3318712	chr11:6459024-6462486	FXC1	8.49035	7.45305	1.0373
2948547	chr6:30763808-30767166	NRM	8.14219	7.10525	1.03694
2512701	chr2:161872805-161976471	PSMD14	8.99984	7.96359	1.03625
3741875	chr17:3854494-3993741	ZZEF1	7.86868	6.83315	1.03553
3829687	chr19:39547568-39585158	GPI	11.5692	10.5339	1.0353
3662265	chr16:55300386-55439423	NUP93	9.05588	8.02154	1.03434
3980758	chrX:70254916-70279015	MED12	8.33346	7.29917	1.03429
2831124	chr5:138505686-138695245	MATR3	10.19	9.15595	1.03405
3346584	chr11:101722704-101754720	BIRC2	9.09268	8.05871	1.03397
2999303	chr7:42938464-42943972	MRPL32	8.68619	7.65294	1.03325
3008144	chr7:73226569-73249358	EIF4H	9.27449	8.24125	1.03324
2564599	chr2:95115996-95151481	MRPS5	8.58471	7.55239	1.03232
2619323	chr3:42598362-42611590	SS18L2	8.71052	7.67929	1.03123
3405440	chr12:12759279-12809002	CDKN1B	7.21444	6.18326	1.03118
2907018	chr6:42102058-42164305	TAF8	7.55321	6.52217	1.03104
2948425	chr6:30676177-30694348	PPP1R10	8.37689	7.34604	1.03085
3617830	chr15:33057839-33101438	ZNF770	7.60607	6.57568	1.03039
2525852	chr2:210575559-210637315	RPE	8.36447	7.33409	1.03038
3941848	chr22:27931568-27985576	EMID1	7.83233	6.80231	1.03002
3853814	chr19:16327068-16444064	EPS15L1	8.44325	7.41399	1.02926
3739812	chr17:594421-602988	GEMIN4	7.87744	6.84878	1.02866
2700727	chr3:151724014-151803677	SERP1	9.89566	8.86709	1.02857
3724698	chr17:42955347-43057168	NPEPPS	9.38115	8.3538	1.02735
3752611	chr17:27675711-27701406	C17orf75	7.57134	6.5447	1.02664
3719231	chr17:32032148-32228981	MRM1	7.22607	6.19965	1.02642
2622359	chr3:49942372-50089683	RBM6	8.48011	7.45506	1.02505
3200648	chr9:19098396-19139267	ADFP	9.25235	8.22833	1.02402
2932928	chr6:157140778-157574270	ARID1B	8.10849	7.08481	1.02368
2895159	chr6:12120557-12273218	HIVEP1	8.65346	7.62998	1.02348
2512601	chr2:161701701-161800980	TANK	7.21687	6.19416	1.02271
3629475	chr15:63196772-63213308	PDCD7	8.54597	7.52343	1.02254
2642325	chr3:132045120-132218236	ATP2C1	8.73306	7.71103	1.02203
3830246	chr19:40431093-40450700	LSR	7.88625	6.86456	1.02169
2621917	chr3:49019732-49028355	WDR6	9.19989	8.17842	1.02147
2915268	chr6:83833986-83937782	DOPEY1	7.15947	6.13909	1.02038
2332013	chr1:40929710-41009860	NFYC	8.95969	7.93985	1.01984
2945677	chr6:24798431-24851423	C6orf62	9.3975	8.37838	1.01912
3384321	chr11:82366367-82460551	RAB30	8.6097	7.59078	1.01892
4005644	chrX:40392502-40480045	MED14	8.66591	7.64826	1.01765
2733767	chr4:83570285-83630493	ENOPH1	8.71209	7.695	1.01709
3829768	chr19:39611117-39695048	SAE2	9.4616	8.44547	1.01613
2966636	chr6:101027371-101444632	ASCC3	8.90938	7.89331	1.01607
2404377	chr1:31504912-31542317	WDR57	8.50772	7.49232	1.0154
3376867	chr11:63840554-63842112	HSPC152	11.398	10.3827	1.0153
3923218	chr21:43903644-43940364	RRP1B	7.9487	6.93442	1.01428
2894663	chr6:10799016-10817955	PAK1IP1	7.66791	6.65377	1.01414
2353988	chr1:117950099-117972505	FAM46C	7.25232	6.23855	1.01377
3632940	chr15:72525371-72561097	UBL7	8.91898	7.90539	1.01359
3420713	chr12:65946048-65994719	CAND1	9.44728	8.4341	1.01318
3431220	chr12:108495463-108520295	MVK	7.36766	6.35542	1.01224
3576889	chr14:91594485-91642707	ATXN3	7.36624	6.35445	1.01179
3378244	chr11:65886152-65896211	SLC29A2	7.37395	6.36238	1.01157
3916576	chr21:26028762-26066641	GABPA	7.62005	6.60896	1.01109
3929721	chr21:33797381-33837045	GART	8.86682	7.85595	1.01087
2749699	chr4:160171745-160501468	RAPGEF2	8.11626	7.10618	1.01008
3914307	chr20:62174550-62181786	RGS19	8.15214	7.14226	1.00988
3906160	chr20:39464169-39680547	CHD6	8.03604	7.02652	1.00952
3960042	chr22:35928314-35938461	SSTR3	7.37998	6.37064	1.00934
4009238	chrX:53417797-53466400	SMC1A	8.62866	7.61947	1.00919
2969677	chr6:111719612-111911611	REV3L	7.65766	6.64864	1.00902
2495555	chr2:98574430-98614021	UNC50	7.30183	6.29339	1.00844
2514122	chr2:169021158-169353296	LASS6	9.00194	7.99371	1.00823
2601021	chr2:223132816-223229298	FARSB	8.78725	7.77917	1.00808
3620276	chr15:39977674-40052063	EHD4	8.68411	7.67649	1.00762
3888217	chr20:47237780-47294013	DDX27	8.14827	7.14164	1.00663
3821015	chr19:11061114-11115050	LDLR	9.14677	8.14063	1.00614
3945376	chr22:37406505-37410709	TOMM22	8.86718	7.86131	1.00587
2466039	chr1:247110831-247142678	ZNF692	7.91842	6.91261	1.00581
3273484	chr10:845487-967661	LARP5	7.51635	6.51069	1.00566
3216969	chr9:99456501-99499492	XPA	7.57864	6.57318	1.00546
2679796	chr3:63794602-63824720	THOC7	7.64469	6.63938	1.00531
2469910	chr2:11735225-11891005	LPIN1	8.38822	7.38313	1.00509
3448481	chr12:27015794-27058594	TM7SF3	8.97642	7.97177	1.00465
2643157	chr3:134774869-134791790	CDV3	10.639	9.63572	1.00328
3299585	chr10:90963321-91164352	LIPA	8.93617	7.93363	1.00254
3250204	chr10:70609946-70638996	SUPV3L1	8.63837	7.63596	1.00241
3971877	chrX:23982774-24026906	EIF2S3	11.189	10.1866	1.0024
3948754	chr22:44446306-44642589	ATXN10	9.41119	8.4091	1.00209
3913544	chr20:60989014-61039898	DIDO1	8.6847	7.68276	1.00194
3865511	chr19:50804500-50840672	EML2	7.89034	6.88865	1.00169
3454892	chr12:50031929-50071677	GALNT6	7.38075	6.37935	1.0014
2951300	chr6:34953467-34963853	TAF11	7.43135	6.43203	0.99932
2871801	chr5:114884504-114908475	FEM1C	8.3026	7.30331	0.99929
3139722	chr8:71184397-71478626	NCOA2	8.01004	7.01222	0.99782
2369557	chr1:177491567-177592209	SOAT1	7.70496	6.70752	0.99744
2723710	chr4:37463753-37540935	PGM2	8.21991	7.22261	0.9973
3091628	chr8:28003678-28130486	ELP3	8.82203	7.82514	0.99689
3569754	chr14:68323809-68331206	ZFP36L1	10.3766	9.38015	0.99645
3820310	chr19:10057792-10064915	FLJ11286	8.55678	7.56113	0.99565
2602901	chr2:230339045-230494949	TRIP12	9.81245	8.81764	0.99481
2952679	chr6:38751712-38778905	GLO1	8.44768	7.45301	0.99467
3829751	chr19:39587143-39608910	PDCD2L	8.64501	7.65196	0.99305
3917155	chr21:29318637-29348676	USP16	7.77937	6.7865	0.99287
2946383	chr6:26389261-26393766	HIST1H4H	8.29918	7.30682	0.99236
2360850	chr1:153541249-153557078	FDPS	7.33602	6.34415	0.99187
2882897	chr5:154247066-154309713	GEMIN5	7.78061	6.78939	0.99122
2437577	chr1:153889357-153978481	YY1AP1	9.01915	8.02838	0.99077
2844709	chr5:179853955-179938011	CNOT6	7.56289	6.57247	0.99042
2936857	chr6:167970473-168115537	MLLT4	7.27512	6.28538	0.98974
3228191	chr9:134456969-134535609	DDX31	7.27683	6.28741	0.98942
3221916	chr9:116138238-116200584	AKNA	8.17275	7.18364	0.98911
2888284	chr5:175743557-175749348	HSPC111	7.66646	6.67869	0.98777
2452049	chr1:202639152-202647598	PPP1R15B	9.1556	8.16799	0.98761
3914273	chr20:62075917-62081806	SAMD10	7.09268	6.10639	0.98629
3106539	chr8:92151624-92168495	OTUD6B	7.491	6.50581	0.98519
3336696	chr11:66643299-66782124	FBXL11	9.40806	8.42306	0.985
2531908	chr2:231968085-231981747	B3GNT7	7.15905	6.17454	0.98451
3763687	chr17:52370568-52393379	COIL	8.17401	7.18974	0.98427
2405992	chr1:35184519-35270136	ZMYM6	7.72488	6.7412	0.98368
2766588	chr4:39488330-39655961	PDS5A	8.66136	7.67789	0.98347
2664099	chr3:15058762-15081820	MRPS25	7.35903	6.37589	0.98314
3795501	chr18:75936606-76016014	ADNP2	7.45792	6.47489	0.98303
3736162	chr17:73638464-73650642	TMC8	8.30312	7.32046	0.98266
3240340	chr10:28828043-29005095	WAC	8.98079	7.99866	0.98213
3648306	chr16:11608547-11680724	SNN	8.07671	7.09471	0.982
2862716	chr5:74052271-74098943	GFM2	7.45672	6.47491	0.98181
3436571	chr12:124115880-124193813	AACS	7.79457	6.81321	0.98136
3449304	chr12:30608747-30740034	IPO8	8.07623	7.09532	0.98091
3996339	chrX:153290482-153303255	TAZ	8.26294	7.28233	0.98061
3179551	chr9:94749454-94855662	FGD3	7.30306	6.32267	0.98039
3760945	chr17:43255638-43263902	MRPL10	8.49992	7.52085	0.97907
3890154	chr20:54393411-54413257	CSTF1	7.68137	6.70275	0.97862
3014411	chr7:98314049-98472041	TRRAP	8.19515	7.21667	0.97848
3065963	chr7:103553146-103719295	ORC5L	7.35494	6.37648	0.97846
2499158	chr2:108702376-108768725	RANBP2	8.3774	7.39928	0.97812
3412008	chr12:40917957-41128677	PPHLN1	8.08863	7.11149	0.97714
2473784	chr2:26422486-26472245	SELI	7.4226	6.44564	0.97696
3209497	chr9:73666548-73716730	FAM108B1	7.10569	6.12914	0.97655
2358855	chr1:149520934-149533892	ZNF687	8.10085	7.12449	0.97636
3456130	chr12:51987540-52001736	AAAS	8.65939	7.68399	0.9754
3620880	chr15:41019750-41207573	UBR1	7.54333	6.56802	0.97531
3267678	chr10:122600685-122659021	BRWD2	8.63557	7.66113	0.97444
3464000	chr12:81264139-81276686	CCDC59	7.99059	7.01637	0.97422
2645764	chr3:143077611-143128338	ATP1B3	8.1298	7.15576	0.97404
3894995	chr20:2369715-2399499	SNRPB	8.86043	7.88683	0.9736
3711165	chr17:13890642-14052888	COX10	7.74296	6.77014	0.97282
3821727	chr19:12134913-12161063	ZNF136	7.19129	6.21866	0.97263
3708644	chr17:7282333-7288975	FGF11	7.44222	6.46961	0.97261
3251393	chr10:73689470-73705793	DDIT4	9.43889	8.46633	0.97256
2974188	chr6:131936799-131991219	MED23	8.1215	7.14912	0.97238
2691014	chr3:121018519-121297142	GSK3B	9.56053	8.58853	0.972
3304116	chr10:103595351-103763771	C10orf76	7.61401	6.64229	0.97172
2331679	chr1:40193397-40208217	MFSD2	7.2976	6.32608	0.97152
2808612	chr5:44844784-45054668	MRPS30	8.57727	7.60642	0.97085
3076340	chr7:139994192-140274640	BRAF	8.74523	7.77439	0.97084
2948259	chr6:30260217-30290029	TRIM26	8.01963	7.0491	0.97053
3471704	chr12:110564339-110608148	BRAP	7.9266	6.95763	0.96897
3918535	chr21:33560542-33603272	IL10RB	9.18925	8.2203	0.96895
3821893	chr19:12762695-12765129	JUNB	9.58308	8.61643	0.96665
2714955	chr4:1692616-1716693	TACC3	7.57186	6.60528	0.96658
3701384	chr16:79567040-79611356	C16orf61	7.40564	6.43945	0.96619
3094514	chr8:38208274-38239488	DDHD2	8.68433	7.71817	0.96616
3808854	chr18:51010981-51506795	TCF4	8.66432	7.69817	0.96615
3949055	chr22:45071421-45108857	GTSE1	7.35697	6.39107	0.9659
3257268	chr10:91164325-91170734	IFIT5	7.50709	6.54201	0.96508
4012204	chrX:71466092-71709613	HDAC8	7.36267	6.39801	0.96466
2474651	chr2:27659393-27699586	ZNF512	8.31642	7.35188	0.96454
3563459	chr14:49319746-49389521	SDCCAG1	7.43146	6.46701	0.96445
3527745	chr14:20501574-20535024	METT11D1	8.02717	7.06277	0.9644
2892738	chr6:3966500-4010215	PRPF4B	7.59203	6.62854	0.96349
3062193	chr7:95587472-95789355	SLC25A13	7.38971	6.42699	0.96272
2975287	chr6:135314409-135417715	HBS1L	8.63011	7.6675	0.96261
3062868	chr7:97748986-97900830	BAIAP2L1	8.70945	7.74869	0.96076
3555340	chr14:19903668-19951593	TEP1	8.22434	7.26368	0.96066
2615600	chr3:31544326-31662283	STT3B	10.267	9.30654	0.96046
3314040	chr10:133631185-133645455	BNIP3	9.04305	8.0829	0.96015
2926476	chr6:134315001-134352156	TBPL1	7.3882	6.42806	0.96014
3305017	chr10:105631484-105679624	OBFC1	7.11236	6.15226	0.9601
3351461	chr11:117813137-117815047	MLL	7.08377	6.12414	0.95963
3336422	chr11:66161951-66190547	RBM4	9.12716	8.16779	0.95937
3453774	chr12:47777208-47790921	LMBR1L	7.26596	6.30758	0.95838
3799615	chr18:12775485-12875042	PTPN2	7.27255	6.31458	0.95797
4021433	chrX:129019835-129072324	ELF4	8.38092	7.42333	0.95759
2736259	chr4:95347795-95431464	SMARCAD1	7.60933	6.65248	0.95685
2511432	chr2:157000209-157178483	GPD2	7.90118	6.9445	0.95668
3419239	chr12:61146751-61280506	MON2	8.17795	7.22144	0.95651
2358520	chr1:149165411-149205270	SETDB1	7.76376	6.80744	0.95632
3555461	chr14:19984410-19993054	OSGEP	7.75386	6.79756	0.9563
3129304	chr8:28259027-28316127	ZNF395	8.76008	7.80407	0.95601
2896177	chr6:15261674-15630231	JARID2	7.41115	6.45869	0.95246
2384705	chr1:227827676-227863040	KIAA0133	7.32428	6.37244	0.95184
2830742	chr5:137716184-137800610	JMJD1B	9.06678	8.11497	0.95181
3057520	chr7:75454111-75463254	TMEM120A	8.27094	7.31918	0.95176
3558290	chr14:23978232-23998488	C14orf124	7.40133	6.44965	0.95168
3572782	chr14:76309954-76348987	ANGEL1	7.40739	6.45578	0.95161
3139035	chr8:68250009-68418446	ARFGEF1	7.76244	6.81088	0.95156
3708201	chr17:6859105-6863747	MGC71993	10.5419	9.59077	0.95113
3687789	chr16:30339305-30348877	XTP3TPA	9.94031	8.98918	0.95113
2826295	chr5:122138634-122198528	SNX2	7.44908	6.49805	0.95103
3003153	chr7:55999760-56035363	GBAS	7.73616	6.78559	0.95057
3068476	chr7:112185320-112217642	TMEM168	7.16805	6.21787	0.95018
2555630	chr2:61939693-61970469	CCT4	9.34952	8.39988	0.94964
2325002	chr1:23208921-23282760	AOF2	9.11948	8.1709	0.94858
2454838	chr1:210966124-211031728	NSL1	8.3285	7.38006	0.94844
3332838	chr11:60857278-60877376	DAK	8.32728	7.37913	0.94815
2540157	chr2:10485474-10606340	ODC1	10.7142	9.76607	0.94813
2879312	chr5:142566614-142794517	NR3C1	10.3373	9.39128	0.94602
3816509	chr19:2425718-2469133	GADD45B	9.59406	8.6489	0.94516
2356205	chr1:144227559-144235085	PEX11B	7.65745	6.71323	0.94422
3031345	chr7:149635633-149666172	LRRC61	7.54576	6.60178	0.94398
3699508	chr16:73884640-74024994	CFDP1	7.43764	6.49412	0.94352
2737069	chr4:100116912-100203611	METAP1	9.2864	8.34484	0.94156
4010860	chrX:64648406-64684248	LAS1L	7.97959	7.03894	0.94065
3294242	chr10:74559939-74598411	ECD	8.59591	7.65585	0.94006
2658346	chr3:194793673-194902403	OPA1	8.46233	7.52245	0.93988
2576554	chr2:131943792-131967256	FAM128A	8.4673	7.52745	0.93985
3138414	chr8:66642253-66708990	ARMC1	8.34547	7.40572	0.93975
2370991	chr1:181075106-181123738	DHX9	8.84359	7.90387	0.93972
2505501	chr2:130816288-130828310	IMP4	9.5038	8.56414	0.93966
3225456	chr9:127239503-127509321	MAPKAP1	9.74898	8.8094	0.93958
3749086	chr17:19748227-19821731	AKAP10	7.35558	6.41633	0.93925
2481142	chr2:47776198-47888557	MSH6	7.40476	6.4659	0.93886
3529799	chr14:23771448-23779899	GMPR2	7.43624	6.49761	0.93863
2566021	chr2:97637486-97652746	ACTR1B	8.90278	7.96516	0.93762
2679864	chr3:63971281-63984700	PSMD6	7.95644	7.01891	0.93753
2676726	chr3:53296412-53356692	DCP1A	8.04099	7.10466	0.93633
2413180	chr1:53465154-53476850	MAGOH	7.34407	6.408	0.93607
2695393	chr3:132601142-132704527	MRPL3	10.0139	9.07819	0.93571
3690550	chr16:46947352-46976792	SIAH1	7.30005	6.36447	0.93558
3145980	chr8:99183749-99199000	HRSP12	7.42974	6.49443	0.93531
2401643	chr1:24044176-24067439	FUCA1	7.27791	6.34381	0.9341
3723378	chr17:40654831-40680464	FMNL1	8.09396	7.16009	0.93387
2444790	chr1:173246548-173259194	MRPS14	7.21436	6.28085	0.93351
3238466	chr10:22645296-22654325	COMMD3	7.45364	6.52021	0.93343
3220513	chr9:113131941-113286475	KIAA0368	9.62763	8.69421	0.93342
3765167	chr17:55595862-55824541	USP6	7.77552	6.84212	0.9334
2648873	chr3:157071039-157141865	GMPS	8.73755	7.80429	0.93326
2954678	chr6:43596295-43651746	XPO5	8.5436	7.61188	0.93172
3337390	chr11:67563037-67577880	TCIRG1	8.90496	7.97407	0.93089
3226253	chr9:129742686-129783052	FAM102A	8.61141	7.68053	0.93088
3667093	chr16:68705030-68753933	PDPR	7.67815	6.74789	0.93026
3536905	chr14:55095563-55262315	KTN1	7.64251	6.71307	0.92944
3563734	chr14:49654812-49768331	SOS2	7.97687	7.04787	0.929
2831519	chr5:139456750-139604585	C5orf32	8.66169	7.73284	0.92885
2504328	chr2:127130035-127174523	GYPC	8.79528	7.86685	0.92843
3071213	chr7:126745835-126971662	ZNF800	7.98969	7.06174	0.92795
3874533	chr20:3817486-3861050	PANK2	7.97448	7.04678	0.9277
3984536	chrX:99944551-99985170	CSTF2	7.2767	6.34947	0.92723
3432678	chr12:112143288-112220770	TPCN1	8.63914	7.71236	0.92678
2408189	chr1:40309915-40335942	PPT1	9.07082	8.1443	0.92652
3926138	chr21:18057503-18113564	D21S2089E	7.93846	7.01243	0.92603
2662397	chr3:9854544-9861377	RPUSD3	8.49169	7.56609	0.9256
3695433	chr16:65745605-65751306	TRADD	8.33774	7.41223	0.92551
4037638	chrM:8367-9979	LOC440552	10.0397	9.11464	0.92506
2706791	chr3:180216954-180272266	ZMAT3	9.28794	8.36356	0.92438
3959631	chr22:35236857-35255429	EIF3D	10.4782	9.554	0.9242
3044129	chr7:30502765-30510986	C7orf24	8.36909	7.44517	0.92392
3665288	chr16:65783266-65790299	E2F4	8.40851	7.48544	0.92307
2336963	chr1:54291853-54350770	C1orf83	7.03012	6.10754	0.92258
2489411	chr2:74609783-74614240	HTRA2	8.49166	7.56938	0.92228
3466740	chr12:94918674-94961376	LTA4H	9.25238	8.33015	0.92223
3893072	chr20:61039681-61050570	C20orf11	8.61267	7.69072	0.92195
3652424	chr16:22125111-22207554	EEF2K	7.68262	6.76083	0.92179
2899506	chr6:26646423-26655131	HMGN4	8.03476	7.11313	0.92163
2826550	chr5:122870131-123119370	CSNK1G3	7.95418	7.03335	0.92083
3866135	chr19:51869165-51912204	PRKD2	7.76048	6.84007	0.92041
3667281	chr16:69115212-69169072	SF3B3	10.2206	9.3011	0.9195
3820663	chr19:10625547-10664074	ILF3	9.28135	8.36194	0.91941
2434527	chr1:148885332-148936257	GOLPH3L	8.3808	7.4614	0.9194
2766359	chr4:38965142-39044390	RFC1	8.09945	7.18028	0.91917
2616932	chr3:37009228-37067334	MLH1	7.03185	6.11284	0.91901
4000269	chrX:13935528-14167306	GEMIN8	7.47087	6.55213	0.91874
3343008	chr11:85016112-85047781	TMEM126A	7.62414	6.70545	0.91869
2694001	chr3:128890602-129253654	MGLL	8.87767	7.95904	0.91863
2603460	chr2:232027713-232080578	NCL	8.45193	7.53333	0.9186
2694644	chr3:130369369-130385467	CNBP	11.0191	10.1008	0.9183
2440664	chr1:159407737-159422896	B4GALT3	8.38785	7.46998	0.91787
3699757	chr16:74218893-74240035	KARS	8.72926	7.81211	0.91715
3834089	chr19:46460006-46505508	HNRPUL1	9.71827	8.80121	0.91706
3396883	chr11:125577202-125586743	RPUSD4	7.31038	6.39347	0.91691
3134034	chr8:48806794-49035296	PRKDC	9.26624	8.35004	0.9162
3853345	chr19:15351869-15390819	AKAP8L	8.64457	7.72953	0.91504
3765689	chr17:57374750-57498031	MED13	9.25659	8.34248	0.91411
3545525	chr14:77244179-77257180	C14orf156	10.6242	9.71022	0.91398
2429069	chr1:114736940-114876859	TRIM33	8.08745	7.17357	0.91388
3759356	chr17:40273780-40332345	EFTUD2	9.19025	8.27655	0.9137
3041875	chr7:24802547-25038004	OSBPL3	7.8529	6.93922	0.91368
3781124	chr18:17538955-17916634	MIB1	8.73158	7.81801	0.91357
3839103	chr19:55123205-55129000	ATF5	8.24277	7.32929	0.91348
2639874	chr3:125931735-125946730	UMPS	8.03106	7.11765	0.91341
2788366	chr4:146898230-147079542	LOC152485	8.49796	7.58473	0.91323
3864646	chr19:48962529-48977249	KCNN4	8.05084	7.13817	0.91267
3954989	chr22:22596742-22652019	DDT	7.82598	6.91349	0.91249
3695268	chr16:65394284-65464642	APPBP1	8.46123	7.54879	0.91244
2732942	chr4:79908650-80056540	BMP2K	7.2833	6.37089	0.91241
3758078	chr17:38105820-38157423	EZH1	7.82082	6.90873	0.91209
3373893	chr11:57007038-57039815	SLC43A1	7.26742	6.35562	0.9118
3874900	chr20:5055432-5121396	CDS2	8.58884	7.67728	0.91156
3479438	chr12:131924640-131995825	CHFR	8.67935	7.76809	0.91126
3690084	chr16:45546783-45565155	DNAJA2	8.44061	7.52938	0.91123
2773023	chr4:74158547-74343428	ANKRD17	8.71597	7.80557	0.9104
3340410	chr11:74376837-74396389	NEU3	7.10938	6.19902	0.91036
2899756	chr6:27208800-27211045	HIST1H2AG	7.17176	6.26159	0.91017
2617563	chr3:38155029-38159513	MYD88	8.8374	7.92745	0.90995
3707352	chr17:4784068-4789986	RNF167	8.9005	7.99085	0.90965
3298977	chr10:88799939-88844706	GLUD2	10.2483	9.33873	0.90957
3937787	chr22:19601699-19638024	CRKL	9.43656	8.52706	0.9095
2437645	chr1:153986135-154093711	GON4L	7.3988	6.49041	0.90839
2477980	chr2:38832190-38863112	GEMIN6	7.48202	6.5752	0.90682
2831875	chr5:139924245-139928966	SLC35A4	9.42713	8.52059	0.90654
2345929	chr1:89871229-90008050	LRRC8C	7.10994	6.20352	0.90642
3111530	chr8:110411428-110427355	ENY2	7.72693	6.82054	0.90639
3387771	chr11:95705123-95762720	CCDC82	7.59207	6.6864	0.90567
2710474	chr3:191157213-191329336	LEPREL1	7.85637	6.95071	0.90566
3850832	chr19:11314491-11323535	UNQ501	8.18568	7.28061	0.90507
2975680	chr6:136619703-136652847	BCLAF1	9.07272	8.16874	0.90398
3813604	chr18:71011922-71050271	ZADH2	7.56942	6.66572	0.9037
3264004	chr10:112668887-112763412	SHOC2	9.44392	8.54026	0.90366
3676669	chr16:2243130-2258337	RNPS1	8.48476	7.58179	0.90297
2720145	chr4:17188025-17218688	LAP3	9.03743	8.13523	0.9022
2448073	chr1:183532162-183553081	IVNS1ABP	9.7816	8.87941	0.90219
2881521	chr5:150050460-150060885	RBM22	8.1681	7.26609	0.90201
3838094	chr19:54160315-54161907	FTL	7.80667	6.90488	0.90179
3947863	chr22:42618534-42896434	PARVB	9.04781	8.14688	0.90093
3451318	chr12:40992155-41007025	ZCRB1	7.96165	7.0608	0.90085
3629567	chr15:63313875-63389229	PARP16	7.50897	6.60838	0.90059
3707715	chr17:5263938-5277280	RPAIN	7.73184	6.83212	0.89972
2673873	chr3:49036120-49041859	IMPDH2	9.89653	8.99695	0.89958
3016692	chr7:101764348-101854109	PRKRIP1	7.33914	6.43956	0.89958
3619721	chr15:38951704-38972241	RHOV	7.39265	6.4932	0.89945
3388631	chr11:101772285-101828945	TMEM123	10.2497	9.3506	0.8991
2452319	chr1:203321896-203378081	RBBP5	7.70274	6.8039	0.89884
3453177	chr12:47333281-47362268	SNORA34	7.41478	6.5166	0.89818
3557986	chr14:23755912-23771480	NEDD8	9.7079	8.80981	0.89809
3504791	chr13:20964836-21076353	EFHA1	7.10574	6.20796	0.89778
3446796	chr12:21493074-21546132	RECQL	8.14906	7.25205	0.89701
3769779	chr17:68153685-68671095	SLC39A11	7.83723	6.9403	0.89693
2608725	chr3:4993651-5002017	BHLHB2	10.125	9.22826	0.89674
2965674	chr6:97443920-97493143	C6orf66	7.82006	6.92456	0.8955
2824986	chr5:115443004-115667191	COMMD10	7.31526	6.41988	0.89538
3781429	chr18:18508348-18860648	RBBP8	7.16805	6.27318	0.89487
3096007	chr8:42078216-42148328	AP3M2	8.24433	7.34967	0.89466
3712062	chr17:16259471-16281065	TRPV2	8.51063	7.61664	0.89399
3302328	chr10:99180691-99197048	EXOSC1	8.82228	7.92886	0.89342
4000944	chrX:16767347-16806316	RBBP7	8.54519	7.65185	0.89334
3834519	chr19:47079101-47126126	ARHGEF1	8.86415	7.97106	0.89309
3754736	chr17:33043910-33077600	DDX52	7.38214	6.48935	0.89279
3791168	chr18:58005478-58125326	KIAA1468	7.70469	6.81252	0.89217
3665116	chr16:65620522-65692457	CBFB	9.00632	8.11452	0.8918
3388914	chr11:102342328-102485844	DCUN1D5	8.61113	7.71933	0.8918
3535395	chr14:50710689-50793087	TXNDC1	8.34556	7.45379	0.89177
2672467	chr3:46930291-46998484	CCDC12	7.80734	6.91573	0.89161
2609960	chr3:9809245-9871812	ARPC4	7.87619	6.98513	0.89106
3603408	chr15:76618715-76628639	PSMA4	10.2019	9.31117	0.89073
3742727	chr17:5284962-5313080	DHX33	7.65699	6.76707	0.88992
3867415	chr19:53965966-54006474	BCAT2	8.29769	7.40778	0.88991
3823554	chr19:16083467-16105436	RAB8A	8.71941	7.83005	0.88936
3457614	chr12:54951776-54980448	CS	10.6784	9.78953	0.88887
3278813	chr10:14589897-14856902	FAM107B	8.10006	7.21183	0.88823
2331602	chr1:39930497-40002167	PPIE	8.11359	7.22551	0.88808
3755396	chr17:34210229-34235297	CCDC49	7.30344	6.4156	0.88784
3348852	chr11:111398632-111440326	DLAT	8.80975	7.92248	0.88727
2907190	chr6:42639721-42769218	UBR2	8.11115	7.22391	0.88724
3120051	chr8:145221528-145224386	CYC1	9.43133	8.54429	0.88704
2404418	chr1:31594343-31619407	FABP3	7.05662	6.1709	0.88572
3145020	chr8:95569109-95634851	KIAA1429	7.94252	7.0578	0.88472
3617757	chr15:32935042-33160557	AQR	8.02241	7.13773	0.88468
3597914	chr15:62230969-62236732	SNX22	7.37081	6.48645	0.88436
3010082	chr7:77266076-77528502	PHTF2	7.3583	6.47476	0.88354
3944564	chr22:35639471-35666414	CSF2RB	7.5667	6.68349	0.88321
2332566	chr1:42694254-42701481	PPCS	8.52244	7.63947	0.88297
3816611	chr19:2736501-2764595	THOP1	8.24317	7.36045	0.88272
3310413	chr10:123489940-123714619	ATE1	8.16522	7.28272	0.8825
3526378	chr13:112877970-112912799	PCID2	7.95214	7.06971	0.88243
3888133	chr20:47096213-47146993	CSE1L	8.43061	7.54825	0.88236
2498046	chr2:105317790-105332100	NA	8.14527	7.26357	0.8817
3421897	chr12:68901823-69035035	CNOT2	8.57418	7.6927	0.88148
4009315	chrX:53575796-53740871	HUWE1	9.67104	8.78956	0.88148
3573229	chr14:77208501-77244091	ALKBH1	7.17091	6.28989	0.88102
3958005	chr22:30402242-30476106	C22orf30	8.608	7.72766	0.88034
4022032	chrX:131082220-131201547	RAP2C	8.28957	7.40948	0.88009
3843399	chr19:62817437-62826707	ZNF134	7.15036	6.2712	0.87916
3753860	chr17:31222611-31231490	CCL5	8.19698	7.31785	0.87913
2562271	chr2:85474924-85506876	CAPG	8.83018	7.95117	0.87901
3024275	chr7:130445315-130837940	MKLN1	8.24183	7.36284	0.87899
2366156	chr1:166461785-166479035	SFT2D2	9.39344	8.51445	0.87899
2380991	chr1:218329770-218389261	IARS2	8.50569	7.62693	0.87876
3759186	chr17:39828178-39936318	GPATCH8	8.02902	7.15031	0.87871
2520533	chr2:192040239-192261853	OBFC2A	8.53266	7.65449	0.87817
2761321	chr4:13209600-13243987	FAM44A	8.37957	7.50141	0.87816
3529857	chr14:23838033-23846813	NA	7.60407	6.72613	0.87794
2489071	chr2:74066761-74188804	NA	7.88428	7.00652	0.87776
3431376	chr12:108921228-108961602	ANKRD13A	9.42661	8.54896	0.87765
3114240	chr8:124498146-124548636	C8orf32	7.20275	6.32558	0.87717
3843058	chr19:62394214-62533946	ZNF264	6.97764	6.10114	0.8765
3475511	chr12:121257461-121277963	DIABLO	7.54932	6.67322	0.8761
3806253	chr18:41917383-41938283	ATP5A1	11.0973	10.2217	0.8756
2816030	chr5:74843337-74943258	POLK	7.37241	6.497	0.87541
2507495	chr2:136215526-136259081	UBXD2	9.44828	8.57298	0.8753
3986672	chrX:107221563-107285980	ATG4A	7.14466	6.26994	0.87472
3946889	chr22:40195057-40254939	ACO2	9.83391	8.96017	0.87374
3882720	chr20:32033955-32226287	RALY	9.72501	8.85157	0.87344
3666779	chr16:68156498-68296054	NFAT5	8.58774	7.71447	0.87327
2484752	chr2:61986339-62268300	COMMD1	9.29389	8.42083	0.87306
2902574	chr6:31746135-31749302	LY6G5B	7.39263	6.51967	0.87296
3949097	chr22:45109982-45131896	TRMU	7.85781	6.98543	0.87238
2775562	chr4:83562746-83578016	HNRPDL	8.67735	7.80526	0.87209
2429261	chr1:115048628-115061007	NRAS	9.49812	8.62617	0.87195
3334847	chr11:64613392-64635740	C11orf3	8.97705	8.10601	0.87104
3505319	chr13:22800973-22965870	SACS	8.02847	7.15852	0.86995
2474341	chr2:27293772-27322337	CAD	8.17289	7.30305	0.86984
2623180	chr3:51547766-51672994	RAD54L2	7.89878	7.02939	0.86939
3740998	chr17:2172438-2187551	TSR1	8.38946	7.52018	0.86928
2436576	chr1:152438185-152461343	C1orf43	9.73462	8.86544	0.86918
2375810	chr1:202031122-202090232	ZC3H11A	10.3891	9.52016	0.86894
3434142	chr12:118578425-118603799	PRKAB1	8.54615	7.67727	0.86888
3303870	chr10:103305952-103338029	POLL	7.47094	6.60242	0.86852
3923498	chr21:44351652-44375491	PWP2	7.57389	6.70591	0.86798
3736390	chr17:73882791-73932770	PGS1	8.16318	7.29542	0.86776
3440598	chr12:2836207-2856564	FOXM1	7.50666	6.63907	0.86759
3577246	chr14:92684952-92721582	MOAP1	8.03222	7.16468	0.86754
2649532	chr3:159308292-159745471	RSRC1	8.40475	7.53759	0.86716
3351931	chr11:118497499-118510968	MIZF	7.57214	6.70514	0.867
3633048	chr15:72708015-72775666	EDC3	7.99554	7.1286	0.86694
3061319	chr7:92067709-92310680	CDK6	9.19727	8.33045	0.86682
2327482	chr1:28705062-28802493	RCC1	7.688	6.82168	0.86632
3848243	chr19:7041186-7264539	INSR	7.75357	6.8873	0.86627
3347234	chr11:105441468-105547481	AASDHPPT	7.94764	7.08151	0.86613
3442396	chr12:6944784-6950155	SCARNA12	11.4691	10.603	0.8661
2565143	chr2:96214334-96238296	STARD7	10.2415	9.37596	0.86554
2878726	chr5:140979165-140996596	HDAC3	8.702	7.83652	0.86548
2322389	chr1:16639774-16659570	NECAP2	10.4819	9.61738	0.86452
3023384	chr7:128652043-128857283	KIAA0828	7.12656	6.26299	0.86357
3958658	chr22:31998857-32648672	LARGE	7.88281	7.01929	0.86352
2527606	chr2:218790060-218832153	ARPC2	11.0582	10.1947	0.8635
3168700	chr9:37110181-37348141	ZCCHC7	7.185	6.32153	0.86347
2337285	chr1:54954044-54981227	TTC4	7.35339	6.49133	0.86206
3119339	chr8:144148702-144175338	LY6E	11.0564	10.1945	0.8619
3504226	chr13:19706174-20020107	CRYL1	7.82063	6.9592	0.86143
2831932	chr5:140006890-140022229	IK	8.47005	7.60964	0.86041
3145149	chr8:96004374-96085091	TP53INP1	8.7245	7.8642	0.8603
2969810	chr6:111958857-112077572	TRAF3IP2	8.43364	7.57345	0.86019
3409081	chr12:27288343-27370157	STK38L	9.39314	8.53313	0.86001
3923436	chr21:44256650-44350842	TMEM1	8.45589	7.59598	0.85991
3888055	chr20:46971641-47086636	ARFGEF2	8.53392	7.67464	0.85928
3604287	chr15:79262148-79392377	IL16	7.36463	6.50589	0.85874
3150663	chr8:120812196-120914245	TAF2	8.24562	7.38712	0.8585
2526980	chr2:216679553-216794445	XRCC5	10.3541	9.49591	0.85819
3129588	chr8:28973845-29176550	KIF13B	7.25115	6.39302	0.85813
2436378	chr1:152198245-152206812	SLC39A1	9.1041	8.24605	0.85805
3482498	chr13:25701360-25877335	CDK8	7.84407	6.98762	0.85645
3458097	chr12:55392488-55407238	NACA	7.73491	6.87921	0.8557
2715476	chr4:2596787-2704956	C4orf8	7.37411	6.51847	0.85564
2805581	chr5:32558621-32662772	SUB1	9.35606	8.50089	0.85517
2789690	chr4:152761707-152951648	PET112L	7.19022	6.3354	0.85482
2435195	chr1:149998681-150008581	MRPL9	8.68611	7.83137	0.85474
3977646	chrX:51503265-51506053	GSPT2	7.36757	6.51302	0.85455
2807886	chr5:41961110-41977602	FBXO4	7.21524	6.361	0.85424
3027915	chr7:141084614-141139838	SSBP1	8.35836	7.50435	0.85401
3561321	chr14:35811448-35859612	MBIP	7.96728	7.11338	0.8539
3463112	chr12:75939157-76032243	E2F7	7.56341	6.71018	0.85323
2944068	chr6:18332098-18581946	DEK	9.16373	8.3108	0.85293
3974708	chrX:40829542-40980776	USP9X	9.35869	8.50675	0.85194
3429754	chr12:104025511-104087034	KIAA1033	8.90682	8.05508	0.85174
3832616	chr19:43801315-43819431	EIF3K	10.1184	9.26683	0.85157
3738901	chr17:78009339-78085940	NARF	8.39041	7.53914	0.85127
2949210	chr6:31736995-31742029	BAT4	7.60542	6.75442	0.851
2385696	chr1:231126365-231181148	NA	7.30377	6.45281	0.85096
3426917	chr12:94391437-94696442	METAP2	8.77028	7.92028	0.85
3685306	chr16:23497107-23515330	NDUFAB1	8.78773	7.93821	0.84952
2356181	chr1:144218976-144225325	RBM8A	6.98394	6.13459	0.84935
3719702	chr17:33706329-33733945	MRPL45	10.2772	9.42863	0.84857
3734236	chr17:69721285-69769750	TTYH2	7.2654	6.41692	0.84848
3455946	chr12:51694680-51734479	LOC283335	7.07002	6.22216	0.84786
3713195	chr17:18159342-18167659	SMCR8	7.544	6.69693	0.84707
3167220	chr9:33807326-33910653	UBE2R2	9.29169	8.44514	0.84655
3656855	chr16:31036504-31050843	MYST1	7.97827	7.1319	0.84637
2943236	chr6:15629740-15988404	DTNBP1	7.01817	6.17273	0.84544
3557811	chr14:23682420-23686372	PSME2	8.12195	7.27706	0.84489
2657981	chr3:192521631-192599127	CCDC50	8.86511	8.02074	0.84437
3848885	chr19:8279482-8292294	NDUFA7	8.53932	7.69504	0.84428
2712040	chr3:196476779-196645492	CENTB2	8.92323	8.07935	0.84388
3755934	chr17:35330829-35337380	ORMDL3	8.57017	7.72739	0.84278
3500772	chr13:107668488-107684573	ABHD13	7.5776	6.73544	0.84216
3990795	chrX:129356824-129381607	RBMX2	7.87422	7.03228	0.84194
3408966	chr12:26982034-27010844	FGFR1OP2	8.02413	7.18239	0.84174
3676300	chr16:1951818-1954808	RPS2	8.80092	7.95944	0.84148
3829575	chr19:39355192-39416345	LSM14A	10.2056	9.36446	0.84114
3129121	chr8:27646759-27686134	CCDC25	8.62446	7.78338	0.84108
3398076	chr11:129234942-129270669	NFRKB	7.18748	6.34728	0.8402
2908572	chr6:44463240-44526623	CDC5L	7.44383	6.60397	0.83986
3347615	chr11:107497202-107524085	ACAT1	7.45535	6.61605	0.8393
2753880	chr4:184566440-184607286	CDKN2AIP	6.99307	6.15405	0.83902
3907786	chr20:44411574-44426471	SLC35C2	8.21631	7.37763	0.83868
2368198	chr1:173235214-173247469	CACYBP	7.78814	6.94976	0.83838
3422231	chr12:70355922-70384102	TMEM19	8.56676	7.72869	0.83807
3298738	chr10:88184999-88286267	WAPAL	7.95614	7.1185	0.83764
3681377	chr16:14336771-14644003	PARN	8.87961	8.04362	0.83599
3542689	chr14:70443875-70736180	PCNX	8.76708	7.93112	0.83596
3160658	chr9:4480236-4577467	SLC1A1	8.48353	7.64769	0.83584
3886294	chr20:41976418-42143970	TOX2	7.44553	6.60989	0.83564
2473149	chr2:24567689-24847072	NCOA1	7.87773	7.04292	0.83481
2835960	chr5:151112852-151176475	G3BP1	10.2655	9.43072	0.83478
2547386	chr2:32090242-32121313	HDPY-30	8.08706	7.2523	0.83476
3570599	chr14:70263126-70374768	MAP3K9	6.94797	6.11418	0.83379
3757840	chr17:37718873-37794201	STAT3	11.3992	10.5662	0.833
3204833	chr9:35726872-35739225	GBA2	7.62387	6.79088	0.83299
3373946	chr11:57052514-57065556	TIMM10	7.27319	6.44026	0.83293
3333226	chr11:61312929-61350560	FEN1	7.72262	6.88991	0.83271
2367287	chr1:170017287-170053841	KIAA0859	7.68695	6.85453	0.83242
7385683	chr7:38693847-38915325	VPS41	8.58059	7.74854	0.83205
3884892	chr20:36988369-37015223	FAM83D	6.93544	6.10462	0.83082
3365360	chr11:18250235-18300626	HPS5	7.78533	6.95475	0.83058
3345774	chr11:95763469-95766413	JRKL	7.83978	7.00936	0.83042
4003954	chrX:30692891-30903122	MAP3K7IP3	7.73569	6.90541	0.83028
3358174	chr11:602567-605979	IRF7	8.08231	7.25258	0.82973
2537290	chr2:618770-667439	TMEM18	7.76754	6.93798	0.82956
2779408	chr4:101018538-101034726	MAP2K1IP1	8.68809	7.85884	0.82925
2913594	chr6:74228181-74269005	MTO1	6.96026	6.13161	0.82865
2697564	chr3:139855559-140121237	PIK3CB	7.63458	6.80613	0.82845
2650538	chr3:162421771-162573357	NMD3	8.2561	7.42766	0.82844
2365496	chr1:165032702-165092205	POGK	8.3287	7.50114	0.82756
2476411	chr2:32706611-32933061	TTC27	6.92734	6.09996	0.82738
3845909	chr19:2379179-2407958	LMNB2	8.58267	7.75581	0.82686
3488253	chr13:44937067-45012417	COG3	7.74532	6.91935	0.82597
2839671	chr5:167845940-167878885	RARS	8.93337	8.10796	0.82541
2370355	chr1:179321444-179327234	IER5	9.33566	8.51067	0.82499
2408111	chr1:40056527-40132320	TRIT1	7.91425	7.08937	0.82488
3806913	chr18:43617789-43760381	SMAD2	9.01602	8.19259	0.82343
3383164	chr11:77484001-77528337	ALG8	8.06077	7.23803	0.82274
3920566	chr21:37661116-37857051	DYRK1A	8.4619	7.63938	0.82252
3855856	chr19:19595468-19600729	EDG4	7.4978	6.67559	0.82221
2633631	chr3:101536173-101558390	NIT2	8.11361	7.29143	0.82218
3351359	chr11:117777099-117807401	ATP5L	7.29564	6.47368	0.82196
2458649	chr1:224237028-224253717	C1orf55	8.17188	7.35026	0.82162
3926080	chr21:17852107-17994447	BTG3	8.25129	7.43029	0.821
3508696	chr13:31899479-32064298	PFAAP5	8.22373	7.40333	0.8204
2835213	chr5:149090044-149209201	PPARGC1B	7.74471	6.92441	0.8203
3866898	chr19:53310521-53366253	LIG1	7.63922	6.81943	0.81979
3371928	chr11:47142451-47155114	ZNF289	8.22891	7.40947	0.81944
2406766	chr1:36693508-36703364	MRPS15	10.1865	9.36754	0.81896
3540353	chr14:64450832-64480384	CHURC1	6.95437	6.13576	0.81861
3320301	chr11:10684027-10774985	CTR9	8.39336	7.57516	0.8182
2321911	chr1:15816562-15868121	DDI2	7.35741	6.53941	0.818
2358171	chr1:148560583-148592321	PRPF3	8.15011	7.33236	0.81775
3194338	chr9:138424942-138438030	PMPCA	8.93717	8.11976	0.81741
3696295	chr16:66889460-66902564	SLC7A6OS	8.15252	7.33539	0.81713
2396781	chr1:11657146-11674294	MAD2L2	8.4714	7.65463	0.81677
3717539	chr17:27493596-27604486	RHOT1	7.84396	7.02738	0.81658
3295032	chr10:75550023-75606638	AP3M1	9.06143	8.24491	0.81652
2929036	chr6:144194149-144227146	LTV1	7.57849	6.76214	0.81635
3602873	chr15:75500124-75644618	HMG20A	8.19058	7.37478	0.8158
3607870	chr15:88345727-88426426	ZNF710	7.83045	7.01498	0.81547
3911814	chr20:57041627-57114419	SLMO2	8.73594	7.92092	0.81502
3686080	chr16:27141187-27208645	NSMCE1	8.74552	7.93073	0.81479
3121228	chr8:515883-700172	ERICH1	7.24076	6.42608	0.81468
3636470	chr15:81476189-81539659	BTBD1	8.67202	7.85778	0.81424
2544662	chr2:25304742-25418963	DNMT3A	7.81484	7.00074	0.8141
3336486	chr11:66268793-66367362	NA	6.94598	6.13319	0.81279
3421300	chr12:67488176-67525479	MDM2	9.66939	8.85673	0.81266
3730899	chr17:59204975-59250510	DDX42	9.23262	8.41998	0.81264
3894228	chr20:402069-472534	CSNK2A1	9.01842	8.20683	0.81159
3576545	chr14:90956794-91102608	SMEK1	7.60952	6.79797	0.81155
2831284	chr5:138885794-138988200	UBE2D2	9.1622	8.35079	0.81141
3580179	chr14:101616842-101676327	HSP90AA1	11.6119	10.8006	0.8113
2609608	chr3:9414309-9495916	SETD5	9.45708	8.64624	0.81084
3591327	chr15:41264780-41274681	CCNDBP1	7.63643	6.82571	0.81072
3232349	chr10:3099707-3169887	PFKP	9.83895	9.02827	0.81068
2723752	chr4:37563641-37817179	TBC1D1	8.19808	7.38784	0.81024
3034987	chr7:903090-960833	CENTA1	7.04746	6.23736	0.8101
3848437	chr19:7588466-7600444	XAB2	8.48355	7.67412	0.80943
2973168	chr6:127650690-127706437	ECHDC1	8.23589	7.4265	0.80939
3945877	chr22:38226061-38244079	SMCR7L	7.70874	6.89946	0.80928
2859494	chr5:64051490-64100300	P18SRP	7.11992	6.31065	0.80927
3858659	chr19:37779752-37858848	ANKRD27	8.06731	7.25807	0.80924
3836841	chr19:51774463-51806054	CALM3	10.88	10.0708	0.8092
3055999	chr7:72354460-72360865	NSUN5	9.24402	8.43504	0.80898
3381063	chr11:71639662-71823337	CLPB	7.6791	6.87019	0.80891
3454680	chr12:49767179-50183536	TFCP2	7.48434	6.6762	0.80814
2498143	chr2:105549707-105916510	NCK2	8.23954	7.43141	0.80813
2910218	chr6:52334904-52380532	PAQR8	7.28309	6.47496	0.80813
3778601	chr18:9903984-9950012	VAPA	6.97151	6.16345	0.80806
2341565	chr1:70443686-70492014	SFRS11	8.89387	8.08586	0.80801
3470831	chr12:108477493-108495708	MMAB	7.58145	6.77468	0.80677
2527939	chr2:219231792-219236409	BCS1L	7.13543	6.32971	0.80572
2611211	chr3:12573542-12601520	MKRN2	8.70016	7.89471	0.80545
3941010	chr22:25209814-25220624	CTB-1048E9.5	7.37354	6.56824	0.8053
2956438	chr6:49506038-49539506	MUT	7.09118	6.28612	0.80506
2406677	chr1:36577822-36626062	STK40	8.17142	7.36681	0.80461
3946615	chr22:39817736-39906025	EP300	8.34692	7.54256	0.80436
2999544	chr7:43735269-43814095	BLVRA	8.49044	7.68645	0.80399
3228007	chr9:134126584-134220359	SETX	8.76942	7.96593	0.80349
2398894	chr1:17605863-17660032	RCC2	8.68378	7.88036	0.80342
2954423	chr6:43129745-43135220	MRPL2	8.21771	7.41488	0.80283
3932131	chr21:39469264-39477310	DSCR2	7.76069	6.95806	0.80263
3551303	chr14:99017049-99049320	CCNK	8.44033	7.63775	0.80258
2451428	chr1:201126880-201164362	KLHL12	8.27294	7.47061	0.80233
3360982	chr11:6492639-6582206	KIAA0409	7.24237	6.44028	0.80209
2717593	chr4:8217267-8319372	SH3TC1	7.40733	6.60526	0.80207
3229797	chr9:138238016-138260061	QSOX2	7.32826	6.52639	0.80187
3543884	chr14:73423093-73468718	ZNF410	7.52075	6.71942	0.80133
3422326	chr12:70519754-70604360	TBC1D15	7.98773	7.18645	0.80128
2655113	chr3:184836105-184882100	KLHL24	7.29281	6.49174	0.80107
3890555	chr20:55359493-55386992	RAE1	7.85989	7.05934	0.80055
3923312	chr21:44020499-44080008	RRP1	7.88157	7.08202	0.79955
2954022	chr6:42301413-42303839	TRERF1	7.06974	6.27024	0.7995
3595909	chr15:57067157-57176890	RNF111	8.02153	7.22245	0.79908
2413907	chr1:55074830-55125494	DHCR24	9.37768	8.57886	0.79882
2906607	chr6:41148630-41216540	NFYA	8.5381	7.73938	0.79872
2934089	chr6:160066607-160097332	WTAP	7.7495	6.95101	0.79849
2840002	chr5:168942955-168969739	CCDC99	7.19218	6.39396	0.79822
2949118	chr6:31656331-31658173	LTB	7.06296	6.2656	0.79736
3303913	chr10:103360325-103445320	FBXW4	8.8732	8.0762	0.797
2457988	chr1:222429495-222430184	ZNF706	8.10549	7.30969	0.7958
3747638	chr17:17038310-17054869	NA	7.30198	6.50651	0.79547
3375049	chr11:60414598-60430632	PRPF19	8.51595	7.72095	0.795
3311342	chr10:126421597-126470429	LOC399818	7.10518	6.31055	0.79463
3190683	chr9:130504623-130523155	PKN3	7.66844	6.87432	0.79412
3335089	chr11:64857703-64877276	DPF2	8.25813	7.4645	0.79363
3190151	chr9:129870304-129911344	SLC25A25	7.08313	6.28958	0.79355
2813481	chr5:68565617-68626489	CDK7	7.03945	6.24595	0.7935
3294438	chr10:74804885-74843820	ANXA7	8.68797	7.89447	0.7935
3252534	chr10:76539918-76608572	SAMD8	8.73993	7.94656	0.79337
3529082	chr14:22858784-22865207	PABPN1	7.04605	6.25389	0.79216
2428501	chr1:113255711-113311903	SLC16A1	9.47677	8.6848	0.79197
3725779	chr17:45196447-45261455	MYST2	8.52438	7.73246	0.79192
3708074	chr17:6599501-6619686	XAF1	8.17726	7.38603	0.79123
3372337	chr11:47550326-47557362	KBTBD4	7.80762	7.01674	0.79088
2676579	chr3:53053957-53151748	RFT1	7.90873	7.11786	0.79087
2567583	chr2:101254126-101326093	RNF149	8.35875	7.56837	0.79038
3513794	chr13:49004090-49057710	RCBTB1	7.08994	6.2996	0.79034
3957445	chr22:29302623-29333107	PES1	8.45903	7.66932	0.78971
2629693	chr3:73019946-73201035	PPP4R2	9.4581	8.66856	0.78954
3741502	chr17:3458305-3486365	CARKL	7.56858	6.77913	0.78945
2361036	chr1:153924384-153975426	DAP3	8.49652	7.70708	0.78944
3105904	chr8:87595788-87642835	CPNE3	8.95196	8.16252	0.78944
3016636	chr7:101715093-101752317	SH2B2	8.17701	7.38766	0.78935
2363689	chr1:159681720-159759818	FCGR2A	7.52654	6.73747	0.78907
2329077	chr1:33055463-33097553	S100PBP	8.00916	7.22038	0.78878
2586348	chr2:170358212-171188894	METTL5	8.71234	7.92405	0.78829
2423597	chr1:94105971-94118052	DNTTIP2	7.53774	6.75005	0.78769
3766893	chr17:59924843-59935796	DDX5	10.554	9.76644	0.78756
4030162	chrY:13525423-13555808	DDX3Y	7.86329	7.07578	0.78751
3615556	chr15:27347400-27373245	NDNL2	7.82315	7.03571	0.78744
3415812	chr12:51860799-51870911	ZNF740	7.47474	6.68877	0.78597
2634027	chr3:102916669-102972090	LRRIQ2	6.92858	6.14263	0.78595
3456313	chr12:52312811-52382490	ATP5G2	8.09598	7.31061	0.78537
2501697	chr2:114360575-114502125	ACTR3	11.3663	10.5814	0.7849
3881874	chr20:30409805-30492079	ASXL1	8.46303	7.67836	0.78467
3403244	chr12:7173189-7202795	CLSTN3	7.2891	6.50468	0.78442
3639007	chr15:89274788-89276774	HDDC3	7.46958	6.68556	0.78402
3421630	chr12:68265508-68281612	CCT2	10.2357	9.4518	0.7839
3825911	chr19:19639990-19682239	ZNF101	6.92349	6.13983	0.78366
2954489	chr6:43301359-43305269	C6orf108	7.81848	7.03502	0.78346
3904691	chr20:34951610-35013633	SAMHD1	7.78052	6.99709	0.78343
2574752	chr2:127695201-127768222	ERCC3	8.28594	7.50299	0.78295
2323559	chr1:19450640-19459188	MRTO4	8.52475	7.74219	0.78256
3770857	chr17:71134547-71174864	RECQL5	7.16456	6.38247	0.78209
2855058	chr5:41711793-41909367	OXCT1	7.27427	6.49229	0.78198
3895232	chr20:3036219-3088822	FASTKD5	7.02405	6.24258	0.78147
4002173	chrX:20077954-20254253	RPS6KA3	7.83394	7.05355	0.78039
3923537	chr21:44377948-44407033	C21orf33	8.52873	7.74867	0.78006
2622196	chr3:49686433-49696557	APEH	8.2569	7.47697	0.77993
3487220	chr13:41744289-41795397	AKAP11	7.86358	7.08382	0.77976
3334884	chr11:64636030-64640384	TM7SF2	7.76571	6.9861	0.77961
3933331	chr21:42178303-42247181	C21orf25	7.99441	7.21487	0.77954
3957260	chr22:29057983-29083122	SF3A1	9.31484	8.53561	0.77923
2553282	chr2:53944710-54160919	PSME4	8.3493	7.57018	0.77912
2908423	chr6:44295293-44318061	SLC29A1	9.02486	8.24661	0.77825
3204534	chr9:35089540-35093157	STOML2	9.06122	8.28313	0.77809
3126087	chr8:17933405-18091508	ASAH1	9.73357	8.95612	0.77745
3030285	chr7:148026213-148129128	CUL1	8.47324	7.6959	0.77734
2637980	chr3:120670489-120696237	KTELC1	7.38532	6.60821	0.77711
3757630	chr17:37518685-37526889	GCN5L2	8.00797	7.231	0.77697
3075566	chr7:138378808-138445046	ZC3HAV1	8.99449	8.21762	0.77687
2878368	chr5:139918043-139924450	APBB3	7.7823	7.0055	0.7768
3940992	chr22:25153193-25172728	ASPHD2	7.5364	6.76005	0.77635
2843579	chr5:177490519-177510174	RMND5B	8.45037	7.67422	0.77615
2655168	chr3:184898300-185017599	YEATS2	8.68233	7.90656	0.77577
3904189	chr20:33720037-33750688	NFS1	8.49674	7.72244	0.7743
3729528	chr17:55978391-56098414	PPM1D	7.74017	6.96633	0.77384
3884324	chr20:35747384-35934127	CTNNBL1	7.79362	7.02023	0.77339
2780656	chr4:106822632-106849881	INTS12	7.61582	6.84259	0.77323
2653902	chr3:180523523-180536014	ZNF639	7.0396	6.26678	0.77282
2863730	chr5:77318390-77671471	AP3B1	8.0143	7.2426	0.7717
3542063	chr14:68934636-69004826	SLC39A9	9.55399	8.78433	0.76966
3885537	chr20:39187757-39242382	PLCG1	8.69115	7.92156	0.76959
3580319	chr14:101877197-101899152	CINP	8.20838	7.43893	0.76945
3053691	chr7:65058480-65084605	GUSB	7.87379	7.10441	0.76938
3729294	chr17:55325239-55429105	RPS6KB1	7.84208	7.07302	0.76906
3329904	chr11:47557156-47562663	NDUFS3	9.45934	8.6903	0.76904
3764738	chr17:54542101-54587640	FAM33A	8.96381	8.19491	0.7689
3423184	chr12:75681509-75771847	ZDHHC17	7.19865	6.42976	0.76889
3980455	chrX:69270024-69302878	IGBP1	8.21197	7.44335	0.76862
3948543	chr22:44083527-44118573	FAM118A	7.66238	6.89377	0.76861
3770606	chr17:70642948-70674929	HN1	8.28147	7.513	0.76847
3134922	chr8:52825069-52974268	PCMTD1	8.43838	7.66995	0.76843
3529547	chr14:23653239-23670209	WDR23	8.37277	7.60448	0.76829
3801411	chr18:19340152-19420447	NPC1	8.35046	7.58222	0.76824
3108433	chr8:98725583-98811655	MTDH	10.1964	9.42823	0.76817
[truncated: 5,735 more rows]
