# Supplementary material for: Tissue Effect on Genetic Control of Transcript Isoform Variation
Source: PLoS Genet. 2009 Aug 14;5(8):e1000608. doi: 10.1371/journal.pgen.1000608 (PMC2719916; doi:10.1371/journal.pgen.1000608)
Supplement: Table S3 — HOb and LCL expressed genes (canonical pathways). (0.02 MB XLS) [file pgen.1000608.s007.xls]

## Sheet: Supplementary Table 3
Supplementary Table 3: HOb and LCL expressed genes (canonical pathways)
Pathway	P-value
Protein Ubiquitination Pathway	2.51e-24
Hypoxia Signaling in the Cardiovascular System	2.51e-15
B Cell Receptor Signaling	1e-13
Glucocorticoid Receptor Signaling	2e-13
PI3K/AKT Signaling	2.51e-13
Estrogen Receptor Signaling	1.58e-12
Oxidative Phosphorylation	2e-12
NRF2-mediated Oxidative Stress Response	2.51e-12
Mitochondrial Dysfunction	7.94e-12
Purine Metabolism	1e-11
Pyrimidine Metabolism	1.58e-11
JAK/Stat Signaling	2.51e-11
Insulin Receptor Signaling	3.16e-11
Huntington's Disease Signaling	3.16e-11
Integrin Signaling	1e-10
Aminoacyl-tRNA Biosynthesis	2.34e-10
Ubiquinone Biosynthesis	3.8e-10
Apoptosis Signaling	6.17e-10
Inositol Phosphate Metabolism	7.41e-10
SAPK/JNK Signaling	1.32e-09
Erythropoietin Signaling	1.74e-09
PTEN Signaling	3.02e-09
VEGF Signaling	4.68e-09
PDGF Signaling	1.55e-08
ERK/MAPK Signaling	1.91e-08
IL-2 Signaling	3.16e-08
GM-CSF Signaling	3.72e-08
p53 Signaling	3.98e-08
Cell Cycle: G1/S Checkpoint Regulation	6.17e-08
IGF-1 Signaling	1.26e-07
N-Glycan Biosynthesis	1.66e-07
EGF Signaling	4.37e-07
PPARa/RXRa Activation	6.31e-07
IL-6 Signaling	1.26e-06
Nucleotide Excision Repair Pathway	1.78e-06
IL-4 Signaling	5.25e-06
Ceramide Signaling	6.03e-06
Nicotinate and Nicotinamide Metabolism	9.55e-06
Amyloid Processing	1.17e-05
Neuregulin Signaling	1.66e-05
Neurotrophin/TRK Signaling	1.7e-05
Actin Cytoskeleton Signaling	1.74e-05
PPAR Signaling	2.75e-05
Death Receptor Signaling	2.82e-05
Endoplasmic Reticulum Stress Pathway	2.88e-05
RAR Activation	3.02e-05
Pentose Phosphate Pathway	4.79e-05
Propanoate Metabolism	5.13e-05
Citrate Cycle	5.5e-05
T Cell Receptor Signaling	5.62e-05
Aryl Hydrocarbon Receptor Signaling	8.91e-05
14-3-3-mediated Signaling	8.91e-05
Alanine and Aspartate Metabolism	0.000123
Pyruvate Metabolism	0.000135
Valine, Leucine and Isoleucine Degradation	0.000398
Valine, Leucine and Isoleucine Biosynthesis	0.000427
Ephrin Receptor Signaling	0.000589
Selenoamino Acid Metabolism	0.000589
Lysine Degradation	0.000871
Fatty Acid Elongation in Mitochondria	0.00105
Chemokine Signaling	0.00117
Inositol Metabolism	0.00166
Wnt/b-catenin Signaling	0.0017
Regulation of Actin-based Motility by Rho	0.00186
Tight Junction Signaling	0.00209
Fructose and Mannose Metabolism	0.00214
N-Glycan Degradation	0.00219
Xenobiotic Metabolism Signaling	0.00339
p38 MAPK Signaling	0.00501
TGF-b Signaling	0.00575
Notch Signaling	0.00617
Role of BRCA1 in DNA Damage Response	0.00661
Methionine Metabolism	0.00692
Interferon Signaling	0.00692
Acute Phase Response Signaling	0.00724
IL-10 Signaling	0.00724
BMP signaling pathway	0.00741
FGF Signaling	0.00776
Galactose Metabolism	0.00832
Cell Cycle: G2/M DNA Damage Checkpoint Regulation	0.00912
Antigen Presentation Pathway	0.0115
NF-kB Signaling	0.012
One Carbon Pool by Folate	0.0123
Toll-like Receptor Signaling	0.0151
Glycosaminoglycan Degradation	0.0191
Glyoxylate and Dicarboxylate Metabolism	0.0214
Fc Epsilon RI Signaling	0.0245
Glycolysis/Gluconeogenesis	0.0251
Natural Killer Cell Signaling	0.0288
Circadian Rhythm Signaling	0.0288
TR/RXR Activation	0.0309
Glutamate Metabolism	0.0339
Butanoate Metabolism	0.0339
a-Adrenergic Signaling	0.038
Leukocyte Extravasation Signaling	0.0398
Synaptic Long Term Potentiation	0.0437
Biosynthesis of Steroids	0.0457
Axonal Guidance Signaling	0.0468
