# Supplementary material for: Tissue Effect on Genetic Control of Transcript Isoform Variation
Source: PLoS Genet. 2009 Aug 14;5(8):e1000608. doi: 10.1371/journal.pgen.1000608 (PMC2719916; doi:10.1371/journal.pgen.1000608)
Supplement: Table S4 — Canonical pathways for tissue-specific expressed genes. (0.02 MB XLS) [file pgen.1000608.s008.xls]

## Sheet: Supplementary Table 4
Supplementary Table 4: Canonical pathways for tissue-specific expressed genes
Pathways for HOb-only expressed genes	P-value		Pathways for LCL-only expressed genes	P-value
Axonal Guidance Signaling	3.55e-10		Role of BRCA1 in DNA Damage Response	8.51e-10
Hepatic Fibrosis / Hepatic Stellate Cell Activation	7.94e-08		B Cell Receptor Signaling	7.08e-07
Wnt/b-catenin Signaling	1.91e-05		NF-kB Signaling	0.000148
TGF-b Signaling	2.24e-05		Natural Killer Cell Signaling	0.000166
BMP signaling pathway	0.000219		Fc Epsilon RI Signaling	0.000219
Tight Junction Signaling	0.000324		Cell Cycle: G2/M DNA Damage Checkpoint Regulation	0.000562
IGF-1 Signaling	0.000759		IL-4 Signaling	0.00145
Ephrin Receptor Signaling	0.00132		Leukocyte Extravasation Signaling	0.00398
Eicosanoid Signaling	0.00135		T Cell Receptor Signaling	0.00562
VDR/RXR Activation	0.00151		Inositol Phosphate Metabolism	0.00676
Hepatic Cholestasis	0.00214		Pyrimidine Metabolism	0.00776
RAR Activation	0.0038		Antigen Presentation Pathway	0.00794
PPARa/RXRa Activation	0.00479		Glycine, Serine and Threonine Metabolism	0.0129
Complement System	0.0049		Interferon Signaling	0.02
LPS/IL-1 Mediated Inhibition of RXR Function	0.00537		Purine Metabolism	0.0245
Glutathione Metabolism	0.00589		Valine, Leucine and Isoleucine Degradation	0.0324
Dopamine Receptor Signaling	0.00891		Toll-like Receptor Signaling	0.0331
Arachidonic Acid Metabolism	0.00912		Aminoacyl-tRNA Biosynthesis	0.038
Leukocyte Extravasation Signaling	0.0145		Synthesis and Degradation of Ketone Bodies	0.038
a-Adrenergic Signaling	0.0162		Glycerophospholipid Metabolism	0.0407
Actin Cytoskeleton Signaling	0.0191		p53 Signaling	0.0468
