# Supplementary material for: Tissue Effect on Genetic Control of Transcript Isoform Variation
Source: PLoS Genet. 2009 Aug 14;5(8):e1000608. doi: 10.1371/journal.pgen.1000608 (PMC2719916; doi:10.1371/journal.pgen.1000608)
Supplement: Table S5 — Canonical pathways of tissue-specific upregulated genes (expressed in both HObs and LCLs). (0.02 MB XLS) [file pgen.1000608.s009.xls]

## Sheet: Supplementary Table 5
Supplementary Table 5: Canonical pathways of tissue-specific upregulated genes (expressed in both HObs and LCLs)
HOb-Upregulated Pathways	P-value		LCL-Upregulated Pathways	P-value
Integrin Signaling	0.000129		Antigen Presentation Pathway	2e-13
Actin Cytoskeleton Signaling	0.000234		NF-kB Signaling	5.75e-07
Hepatic Fibrosis / Hepatic Stellate Cell Activation	0.000316		Inositol Phosphate Metabolism	3.31e-06
Axonal Guidance Signaling	0.00115		Interferon Signaling	1.26e-05
Aryl Hydrocarbon Receptor Signaling	0.00178		Biosynthesis of Steroids	2.04e-05
IGF-1 Signaling	0.00191		Nicotinate and Nicotinamide Metabolism	0.000112
IL-6 Signaling	0.00234		Death Receptor Signaling	0.000178
Leukocyte Extravasation Signaling	0.00257		B Cell Receptor Signaling	0.000214
TGF-b Signaling	0.00871		IL-4 Signaling	0.000309
VEGF Signaling	0.0105		Erythropoietin Signaling	0.000562
Neuregulin Signaling	0.0112		IL-2 Signaling	0.000575
PTEN Signaling	0.0129		ERK/MAPK Signaling	0.00112
Huntington's Disease Signaling	0.0191		Regulation of Actin-based Motility by Rho	0.00162
Tight Junction Signaling	0.0204		Natural Killer Cell Signaling	0.00174
JAK/Stat Signaling	0.0209		Hepatic Cholestasis	0.00182
GM-CSF Signaling	0.0229		Apoptosis Signaling	0.00191
Pentose and Glucuronate Interconversions	0.0245		Actin Cytoskeleton Signaling	0.00355
PI3K/AKT Signaling	0.0263		T Cell Receptor Signaling	0.00363
ERK/MAPK Signaling	0.0339		Leukocyte Extravasation Signaling	0.00457
14-3-3-mediated Signaling	0.0389		Aryl Hydrocarbon Receptor Signaling	0.00468
