# Supplementary material for: Tissue Effect on Genetic Control of Transcript Isoform Variation
Source: PLoS Genet. 2009 Aug 14;5(8):e1000608. doi: 10.1371/journal.pgen.1000608 (PMC2719916; doi:10.1371/journal.pgen.1000608)
Supplement: Table S6 — Canonical pathways of tissue-specific genetic associations at probeset level. (0.02 MB XLS) [file pgen.1000608.s010.xls]

## Sheet: Supplementary Table 6
Supplementary Table 6: Canonical pathways of tissue-specific genetic associations at probeset level
HOb-specific Probeset Associations	"-log(P-value)"		LCL-specific Probeset Associations	"-log(P-value)"
Axonal Guidance Signaling	3.59		Role of Pattern Recognition Receptors in Recognition of Bacteria and Viruses	4.84
Glycerolipid Metabolism	2.84		B Cell Receptor Signaling	3.88
Wnt/b-catenin Signaling	2.53		iCOS-iCOSL Signaling in T Helper Cells	2.84
Hepatic Fibrosis / Hepatic Stellate Cell Activation	2.45		FcgRIIB Signaling in B Lymphocytes	2.73
Calcium Signaling	2.33		Type I Diabetes Mellitus Signaling	2.65
Semaphorin Signaling in Neurons	2.29		Role of BRCA1 in DNA Damage Response	2.4
Factors Promoting Cardiogenesis in Vertebrates	2.28		Allograft Rejection Signaling	2.37
LPS/IL-1 Mediated Inhibition of RXR Function	2.23		Role of NFAT in Regulation of the Immune Response	2.36
Caveolar-mediated Endocytosis	2.01		Toll-like Receptor Signaling	2.29
Cellular Effects of Sildenafil (Viagra)	1.94		Autoimmune Thyroid Disease Signaling	2.26
Agrin Interactions at Neuromuscular Junction	1.9		Interferon Signaling	2.26
Glycosphingolipid Biosynthesis - Globoseries	1.84		Antigen Presentation Pathway	2.26
Glycosphingolipid Biosynthesis - Ganglioseries	1.63		ATM Signaling	2.26
Neuregulin Signaling	1.6		TREM1 Signaling	2.22
O-Glycan Biosynthesis	1.59		Graft-versus-Host Disease Signaling	2.07
Bladder Cancer Signaling	1.58		IL-4 Signaling	1.99
IGF-1 Signaling	1.58		T Helper Cell Differentiation	1.98
Thrombin Signaling	1.57		Inositol Phosphate Metabolism	1.98
CDK5 Signaling	1.56		Fc Epsilon RI Signaling	1.96
Tight Junction Signaling	1.55		CD28 Signaling in T Helper Cells	1.94
