# Supplementary material for: Tissue Effect on Genetic Control of Transcript Isoform Variation
Source: PLoS Genet. 2009 Aug 14;5(8):e1000608. doi: 10.1371/journal.pgen.1000608 (PMC2719916; doi:10.1371/journal.pgen.1000608)
Supplement: Table S7 — Fine-mapped SNP of the FAM118A locus. (0.02 MB XLS) [file pgen.1000608.s011.xls]

## Sheet: Supplementary Table 7
Supplementary Table 7: Fine-mapped SNP of the FAM118A locus
SNP ID	Location
rs4823459	44072542
rs226505	44085441
rs79055	44087287
rs226492	44093153
rs2142552	44098161
rs738171	44099948
rs6006986	44101917
rs6006987	44101984
rs9615107	44101990
rs5766654	44102129
novel SNP	44102181
rs6007589	44102190
novel SNP	44102205
rs6007590	44102248
rs2350628	44103940
rs736702	44104264
rs7285172	44105009
rs1569414	44106229
rs1569415	44106352
rs2350629	44109714
rs738177	44110203
rs2205659	44110394
rs2205660	44110395
rs2205661	44110423
rs11704481	44110992
rs16993867	44111863
rs3827393	44114817
rs2064068	44115149
rs10343	44116151
rs9614647	44120382
rs6519844	44123087
rs5765271	44125490
rs136584	44154877
rs136604	44168407
rs136611	44172947
rs5765354	44206343
