# Supplementary material for: Tissue Effect on Genetic Control of Transcript Isoform Variation
Source: PLoS Genet. 2009 Aug 14;5(8):e1000608. doi: 10.1371/journal.pgen.1000608 (PMC2719916; doi:10.1371/journal.pgen.1000608)
Supplement: Table S8 — Primer sequences. (0.03 MB XLS) [file pgen.1000608.s012.xls]

## Sheet: Supplementary Table 8
Supplementary Table 8: Primer sequences
Gene	Probeset	Forward Primer (5'-3')	Reverse Primer (5'-3')	Application
Cep192	3779862	TTCCTCATGCTTGCTGTGTC	ACCCCAGGACTGGATGGTAT	Validation
ZNF83	3869658	CTTGCACAACATCGGACAAT	TGAAGACCTTGCCACACTCA	Validation
C17orf57	3724617	GAAATGCGACAGGCACTAAA	TCATTCAAAGGTGATCCTTCTGT	Validation
CAST	2821249	CGTATACTGGACCAGAAGTTTCA	TCCCTGCTGACTGAGCTTTT	Validation
CD46	2377476	ATCCCCCAGTTCCAAAGTGT	CACAGCAATGACCCAAACAT	Validation
FLJ10241	3863093	TGGCCATTTCTCTCAGGAGT	GGACAGGGCTAAAGGCTAGG	Validation
LRAP	2821389	GCTTGTATTTTGAATATGCTCAAGG	CCGTCTTGTTTAACCACCAG	Validation
POMZP3	3057764	CCTTGATGGCCAGGAAAATA	GAGGTGTCAGAAGGCAAAGC	Validation
ULK4	2670619	GTGAAGATCCTTTGCCACCT	GATCTTCGACGCTTGATTCC	Validation
PARP2	3527423	GTTGATGACGTCAGCGTTC	CTTCCCCACCTTGGCTGTA	Validation
DKFZp451M2119	2588913	GAGTGCCTACCACCTAATCTCAA	TCTGCTCCCAAGCAAAAGAT	Validation
RNH1	3358076	CCTTATTCCCCCAAAGAAGC	TCAGCTCCTCACACTGGATG	Validation
SNX11	3725089	GAAGGAGAAGCCGTGATCTG	TCTTGGTTCTCCGACATCCT	Validation
USMG5	3304753	CCGAGAGGTGGTTACATTCG	TTCTACCTGTGAGAGTATAAGAGTTGA	Validation
PTER	3236819	TTTGAGCTGCTGCATACGTC	CACTGTGCCCTGTGGAATAA	Validation
ATPIF1	2327383	CTTTGAGATCTCTTTGGGGTGA	CGGTGGCTCAGGGTTTAAT	Validation
	2327377	TAGCGCGTAACGAGAGACTG	GGCTTGCATGGTCCTCAC	Validation
MRPL43	3303658	AGTCATCCGATCTTCCTTGG	GACAAGGGTTCAGGACGGTA	Validation
	3303653	ATTCAACAGGGCACATGACA	AGCAGGCCTTCTTCCCTATC	Validation
	3303669	AGGAGATCTCGACGCTGGT	GATGCTAGGGTTGTCGGTGT	Validation
SEP15	2421300	AATCGAAAGCACCCAGTGAT	TCCAGAGCCTGATCCAAAAC	Validation
	2421297	TTTGGGGCAGAGTTTTCATC	TGACAGCATCCTCTGCAATC	Validation
	2421301	GGCTTCTTGGCTGCTTGAC	TCTTTACTTCTGCGGTCTCCTT	Validation
SLC35B3	2941033	GGGGCCTTTCCTGTGTTT	CTCATCCATTCCTCGAACG	Validation
	2941036	CGGAGTTGAGAGTGCTTTCC	CCACTCCTGCACTTTCCAC	Validation
	2941032	GGAGCATCTGTTCCTCCTC	GATTGGGACCTGAGGGAGTT	Validation
DERP6	3708382	GTGGGGAAAGTGAGTGTGCT	GCCTCCGACACAGGATGT	Validation
	3708376	TTCAGAGACCCTCTCAACTGG	GAGCAATGGTGACAGGAACA	Validation
	3708390	TGGGGCAACAGGTTATTGAT	CTGCCATTATAGGGGGAATG	Validation
ARTS-1	2868133	CTGGTGTGAATTGGGAAGAAA	TGGAATCGTCATGTTTGAGC	Validation
	2868144	AGGGTCTTAGCTCCGAGAGG	CCAAAATCCAGAGGTGGAGA	Validation
	2868154	AACTCAGGAGTTTCCACAAATTCT	CTACTGGGTTCCTGCCAATG	Validation
TAP2	2950168	AAGAAGTGGCTGCAGATTGG	CATTTGGAAACTGAGGAACCA	Validation
	2950174	CCATTGTTTCACTTCCTGGAG	ACAGGCAGCAAAATAGCAACT	Validation
	2950184	ACAGCCAAATCTGCCTTCAC	ATGCAAAGGAGACGTCTTGG	Validation
IRF5	3023264	GGTCAGTTGGGCCTTCATAA	ATTTACATGCACTGCCCTGA	Validation
	3023264	TTTCCTGGAAGTGGATTTGG	AAATGGGGCAATCACAAGAG	Validation
PPIL2	3938301	GACGGCAGCATTGAGTTTC	CAGGTGGTTCACAGCCAGAG	Validation
	3938297	GTAGCCCCGGAGACCAAAGT	GGCTGCTGGGTTGATGTACT	Validation
	3938303	GGGGCACAGTAGGACACAGT	ACAGGGTCCTCTCCAAACCT	Validation
WARS2	2430765	AACACCAACTGTTCCAGCAA	TCAGCCTCACTTTCCTCATGT	Validation
	2430771	CTGTTGGGGAGGATCAAGTC	GAGAATGGACTCGGGCACT	Validation
FAM118A	-	GTTCCGGAGGAAAGTGACAA	CCCTGAGACGATCTCACACA	Re-sequencing
FAM118A	-	CTGAAGAGGCACAGTCACCA	GCACGCACATCATTTACAGC	Re-sequencing
FAM118A	-	TATCCCTTAGGCGTGTTTGG	TCCCGTCCTGACTCTCAGAT	Re-sequencing
FAM118A	-	GGCAGCTGTAAATGATGTGC	TGGGCCAGAAAGTCTCTGTT	Re-sequencing
FAM118A	-	GCCCAGGTGAGTAGTTGGAA	CCTATGACGGGTGAGCAAAT	Re-sequencing
FAM118A	-	GCTGAGAGTTGGTTGCATCA	CTGGGATCATGGCCTCTAAA	Re-sequencing
FAM118A	-	TCAATGGGCTTGAAGTTTCC	CCTGAGACCTGGCTCTATGC	Re-sequencing
FAM118A	-	GCGAGGGGAGGTATTTTGAT	CCCGTAGTGCCGCATATACT	Re-sequencing
FAM118A	-	CTGGGCAAGAGAGTGAGACC	TTTGTCCCCACGAAAATCTC	Re-sequencing
FAM118A	-	TTCCAGAAGGAGCACCAGTT	TGCCCCGTAATTCAGTCTCT	Re-sequencing
FAM118A	-	GAGATTTTCGTGGGGACAAA	TCACATGAAACTACGCTCAACC	Re-sequencing
FAM118A	-	ACTTGAGCCTGGGAGATCAA	GTCTTCGTGGCACCTTCAAT	Re-sequencing
FAM118A	-	CAGGTGTGGGGAGTTCTGTG	AACCATCTCCCTCCCAGTTC	Re-sequencing
FAM118A	-	GAGCCCAGGAGTTCCAGACT	AACCGTGAGCCAATTACAGC	Re-sequencing
FAM118A	-	ACGTGAGCATCCCCTGTC	GCCTCCAGCAGGTTGTCATA	Re-sequencing
FAM118A	-	ACGTGAGCATCCCCTGTC	GCCTCCAGCAGGTTGTCATA	Re-sequencing
FAM118A	-	ATTTGCTCACCCGTCATAGG	GCAACCAACTCTCAGCTTCC	Re-sequencing
FAM118A	-	GCATAGAGCCAGGTCTCAGG	CAGCCTCATTGTCACCCTCT	Re-sequencing
FAM118A	-	CAGGTCATCTGCTTCTGCTG	AGCGGCTGAAAACAAAGAAA	Re-sequencing
FAM118A	-	GCCAGAAATCCTTGAGTCCA	CCAAACACGCCTAAGGGATA	Re-sequencing
FAM118A	-	GAAACACTGAGGCTGCTTCC	GTTGCCCAGGCTTATCTTGA	Re-sequencing
FAM118A	3948566		TGGACAAGGTGTATTTCA	Transcript validation, 5'RACE (GSP1)
FAM118A	3948566		TTTGTCCCCACGAAAATCTC	Transcript validation, 5'RACE (GSP2)
FAM118A		CATCTGCTCTCTGCGTCTGA	TGCAAAGTCCACCTGAAATG	Transcript validation, RT-PCR
FAM118A		CATCTGCTCTCTGCGTCTGA	CCGGGTCACAGTCAGAGAAG	Transcript validation, RT-PCR
FAM118A		AGCCGATCCTCTCTCAGGTT	CCCCTTTTATTACGAAAAATACCA	Transcript validation, RT-PCR
FAM118A		CATCTGCTCTCTGCGTCTGA	CCCCTTTTATTACGAAAAATACCA	Transcript validation, RT-PCR
FAM118A		GATTTTCGTGGGGACAAATG	AGCCCTAGTTATTCCCGTCCT	Transcript validation, RT-PCR
FAM118A		GGCCTCAGGAAGTTTCCAAT	TTTGTCCCCACGAAAATCTC	Transcript validation, RT-PCR
FAM118A		GAACTGGGAGGGAGATGGTT	AACCGTGAGCCAATTACAGC	Transcript validation, RT-PCR
FAM118A		GGGAGCTGCTCTCACTTTGT	AACCGTGAGCCAATTACAGC	Transcript validation, RT-PCR
FAM118A		GACTGCCTGATGGAGGTGTT	tggcatgatcatagctcattt	Transcript validation, RT-PCR
FAM118A		CTTTGCTCGTGGAGAAGCTG	GGAATGGACACAAACACCAA	Transcript validation, RT-PCR
FAM118A		CTCTCGCTCTCGCTTCTAGC	ACTGGTGCTCCTTCTGGAAA	Transcript validation, RT-PCR
FAM118A	3948555/3948556	GTTCCGGAGGAAAGTGACAA	AACACCTCCATCAGGCAGTC	Probeset-SNP Validation, Real-time RT-PCR
FAM118A	3948567	CATCTGCTCTCTGCGTCTGA	GGAATGGACACAAACACCAA	Probeset-SNP Validation, Real-time RT-PCR
