# Supplementary material for: Tissue Effect on Genetic Control of Transcript Isoform Variation
Source: PLoS Genet. 2009 Aug 14;5(8):e1000608. doi: 10.1371/journal.pgen.1000608 (PMC2719916; doi:10.1371/journal.pgen.1000608)
Supplement: Table S9 — Probeset associations with known bone-related GWAS loci. (0.05 MB XLS) [file pgen.1000608.s013.xls]

## Sheet: Supplementary Table 9
Supplementary Table 9: Probeset associations with known bone-related GWAS loci
GWAS SNP	Chr. location	HOb PS	HOb PV (PS)	LCL PS	LCL PV (PS)	SNP in LD	Chr. location	R2	D'	HOb PS	HOb PV (PS)	LCL PS	LCL PV (PS)	HOb (PV min)
rs6007594	22:44107034	3948557	0.003525	3948596	6.301e-06	rs136564*	22:44143538	0.1	1	3948557	4.884e-07	3948570	1.18e-11	4.884e-07
rs1422795	5:156868942	2883492	0.0002674	2883559	0.0005241	rs6899205*	5:156875863	0.7	1	2883475	1.516e-05	2883559	0.003251	1.516e-05
rs6712473	2:33267144	2476600	3.477e-05	2476518	0.01967	rs2290449*	2:33296053	0.8	1	2476594	9.13e-05	2476658	0.05964	3.477e-05
rs2238599	19:2091009	3845711	0.002559	3845736	1.921e-05	rs3786971*	19:2092209	0.7	1	3816241	0.0001927	3845751	1.779e-05	0.0001927
rs12437971	15:98662088	3641814	0.154	3641807	0.05318	rs6598327*	15:98678070	0.1	1	3641788	0.0004753	3641666	0.001266	0.0004753
rs3134295	8:104496535	3110264	0.03708	3110264	0.02316	rs3133810*	8:104484294	0.1	1	3110372	0.0003887	3110335	0.006126	0.0003887
rs8100029	19:7354832	3818944	0.007264	3818867	0.008752	rs11879985*	19:7326223	0.6	1	3818893	0.0004336	3818914	0.01474	0.0004336
rs12775433*	10:101824082	3260469	0.000618	3303375	0.002667	rs7906355	10:101828257	0.8	1	3303371	0.003067	3303274	0.005184	0.000618
rs9328576*	15:98633466	3641792	0.001209	3641638	0.05038	rs4965623	15:98638227	0.5	1	3641792	0.002797	3641816	0.0222	0.001209
rs9898793	17:40471839	3759369	0.001774	3759566	0.0004968	rs2337437*	17:40451755	0.1	1	3759384	0.001103	3759700	0.02229	0.001103
rs9329383	19:7390741	3818944	0.005885	3848485	0.001247	rs4804602*	19:7393313	0.1	1	3818805	0.0005744	3818792	0.0002951	0.0005744
rs10490823	3:41098739	2670587	0.002805	2670583	0.02355	rs6788984*	3:41082177	0.3	1	2670617	0.0004596	2670613	0.08321	0.0004596
rs879368	9:100035579	3217197	0.02246	3217299	0.009096	rs1573025*	9:100031251	0.7	1	3217217	0.0001481	3217199	0.02778	0.0001481
rs2157839	17:40506926	3759416	0.002844	3723189	0.0006501	rs2239920*	17:40525948	0.5	1	3759416	0.0001232	3723189	0.0002789	0.0001232
rs2232965	19:18287950	3855001	0.001848	3854874	0.006201	rs12985909*	19:18300383	0.4	1	3855043	0.001585	3854966	0.009775	0.001585
rs227584	17:39581073	3759142	0.003874	3722788	5.517e-06	rs11652516*	17:39628112	0.4	1	3759154	0.001892	3722801	6.018e-05	0.001892
rs712219	6:152020132	2979732	0.00851	2979720	0.03284	rs851997*	6:152027243	0.4	1	2979732	0.0003446	2931734	0.04134	0.0003446
rs11711157	3:195543521	2658628	0.03344	2711775	0.003465	rs6763011*	3:195548028	0.2	1	2711636	0.0006199	2711691	0.008567	0.0006199
rs1007738	11:46805936	3371792	0.0002774	3329470	0.01678	rs7101374*	11:46780817	1	1	3371792	0.0003505	3329470	0.01666	0.0002774
rs6485702	11:46855347	3371792	0.000899	3329470	0.003039	rs1007738*	11:46805936	0.5	1	3371792	0.0002774	3329470	0.01678	0.0002774
rs563811	11:107277314	3389985	0.003746	3389987	0.001247	rs10890774*	11:107267436	0.2	1	3389991	0.0005004	3389981	0.007698	0.0005004
rs10164815	2:187406128	2519288	0.006723	2591302	0.03434	rs3114949*	2:187413111	0.2	1	2519312	0.001001	2591301	0.0061	0.001001
rs2666472	1:62501372	2415950	0.004136	2415948	0.001182	rs12062559*	1:62497341	0.1	1	2339430	0.002298	2415859	0.004084	0.002298
rs7751941	6:151988351	2979682	0.00987	2931714	0.005217	rs6929137*	6:151978370	0.7	1	2931702	0.003093	2931714	0.01361	0.003093
rs6929137*	6:151978370	2931702	0.003093	2931714	0.01361	rs3734806	6:151983154	1	1	2931702	0.003336	2931714	0.01142	0.003093
rs6908735	6:70953236	2960180	0.004581	2960171	0.03358	rs802173*	6:70931955	0.4	1	2912828	0.001575	2912708	0.01351	0.001575
rs6769400	3:36933999	2669202	0.002812	2669257	0.09637	rs7622114*	3:36935664	0.5	1	2669259	0.00109	2616986	0.01893	0.00109
rs5910713	X:118966109	4019633	0.03604	3989066	0.01409	rs7063278*	X:119000782	0.5	1	4019633	0.002489	3989072	0.02304	0.002489
rs2010281	14:102932075	3553838	0.03802	3580770	0.002471	rs2065015*	14:102973814	0.4	1	3553694	0.008077	3553835	0.00111	0.008077
rs10984103	9:99679096	3181320	0.01822	3217182	0.03796	rs10512256*	9:99726636	0.3	1	3181466	0.002912	3217174	0.01795	0.002912
rs3730071	12:47455065	3413703	0.02742	3413530	0.0007837	rs10783284*	12:47438303	0.1	1	3453176	0.004502	3413508	0.007549	0.004502
rs12767483	10:128986846	3269943	0.06157	3269977	0.01655	rs2766034*	10:128992767	0.1	1	3269943	0.001269	3269991	0.04845	0.001269
rs6696981	1:22575445	2324840	0.05837	2401019	0.02499	rs4655056*	1:22588073	0.1	1	2324850	0.002757	2324843	0.01833	0.002757
rs2788478	7:158365380	3034471	0.000102	3034511	0.0001637	rs12672574	7:158376913	0.2	1	3034484	0.001484	3034494	0.007996	0.000102
rs9934109	16:70037740	3697685	0.02866	3697642	0.006877	rs732318*	16:70037393	0.1	1	3667656	0.02897	3697486	0.006876	0.02866
rs1513670	17:39162857	3722682	0.004613	3758767	0.003474	rs9303537*	17:39169534	1	1	3722682	0.004613	3758767	0.003474	0.004613
rs851993	6:152047704	2931701	0.001742	2979720	0.004893	rs851995*	6:152047227	0.7	1	2931692	0.00249	2931862	0.01927	0.001742
rs1938595*	11:58737388	3331839	0.002402	3331853	0.0002067	rs4938914	11:58779244	0.1	1	3332005	0.00468	3331830	0.0323	0.002402
rs7023773*	9:119219407	3222599	0.00225	3222614	0.02803	rs7032028	9:119198404	0.4	1	3222599	0.03985	3222730	0.003226	0.00225
rs7676236	4:102793390	2737656	0.5841	2737655	0.0005847	rs7700191*	4:102808306	0.3	1	2737670	0.02686	2737621	0.08165	0.02686
rs4737736	8:55926327	3098596	0.05895	3098597	0.1982	rs10095485*	8:55908161	0.9	1	3098596	0.01331	3098597	0.1914	0.01331
rs1943638	11:56299394	3331049	0.001393	3373521	0.07475	rs1788998*	11:56344551	0.1	1	3373504	0.008476	3373488	0.08049	0.001393
rs9298511*	8:55910956	3098596	0.01353	3098597	0.1988	rs4737736	8:55926327	0.9	1	3098596	0.05895	3098597	0.1982	0.01353
rs209956	20:52156263	3910431	0.01195	3910393	0.02664	rs158534*	20:52149424	0.2	1	3910431	0.007376	3910440	0.01438	0.007376
rs3118912	13:50009465	3514311	0.05822	3514312	0.0932	rs3116605*	13:50015563	1	1	3514311	0.008332	3514312	0.0932	0.008332
rs3116605*	13:50015563	3514311	0.008332	3514312	0.0932	rs1149826	13:50028932	0.2	1	3489709	0.003551	3489711	0.04853	0.003551
rs6434197	2:187406952	2519252	0.01312	2591302	0.03434	rs10164815*	2:187406128	1	1	2519288	0.006723	2591302	0.03434	0.006723
rs10497621	2:183705688	2590803	0.01715	2518731	0.009923	rs3748884*	2:183732435	0.1	1	2518770	0.002482	2590749	0.01353	0.002482
rs3118916	13:50034809	3514311	0.05367	3514312	0.05098	rs1239687*	13:50061562	0.3	1	3514323	0.0006537	3514311	0.06345	0.0006537
rs4870044*	6:151943102	2979720	0.004695	2931839	0.01569	rs13213582	6:151915589	0.3	1	2931807	0.0137	2931687	0.0002509	0.004695
rs450615	3:41108614	2670587	0.003893	2670583	0.02355	rs10490823*	3:41098739	1	1	2670587	0.002805	2670583	0.02355	0.002805
rs7310081*	12:128631682	3478124	0.001721	3478070	0.001542	rs269157	12:128628185	0.6	1	3478124	0.01594	3478070	0.006797	0.001721
rs6900157*	6:151995820	2931702	0.01074	2931713	0.00747	rs11757393	6:151988211	0.4	1	2931860	0.005307	2931879	0.02421	0.005307
rs7753676	6:151918508	2931718	0.1574	2931784	0.001817	rs4869738*	6:151933844	0.3	1	2931718	0.01635	2931798	0.00851	0.01635
rs1054627	4:88951716	2735076	0.02119	2735265	0.001732	rs1381965*	4:88947928	0.1	1	2735224	0.005608	2735082	0.0002983	0.005608
rs12526857	6:143099240	2928490	0.01011	2928539	0.02847	rs197490*	6:143104496	0.1	1	2977294	0.0216	2977291	0.02855	0.01011
rs1159327	6:152089715	2931702	0.0235	2931737	0.01208	rs12195741*	6:152096067	0.2	1	2931711	0.007263	2931737	0.004919	0.007263
rs7220711*	17:39145491	3758693	0.003198	3758767	0.002039	rs4793017	17:39136506	1	1	3758693	0.003282	3758767	0.002039	0.003198
rs884013	18:44710128	3787680	0.1385	3787691	0.1225	rs12953717*	18:44707927	0.1	1	3807466	0.007099	3787688	0.02967	0.007099
rs1038304*	6:151974868	2931701	0.003129	2931839	0.02524	rs9397433	6:151961125	0.2	1	2931839	0.01322	2931861	0.004316	0.003129
rs2302677	16:52240450	3661100	0.03969	3661107	0.02059	rs1077352*	16:52222838	0.1	1	3661099	0.01383	3661111	0.01733	0.01383
rs6568489	6:108145842	2968065	0.01025	2968074	0.01625	rs1728127*	6:108141100	0.5	1	2968065	0.008349	2968076	0.04054	0.008349
rs6468651	8:88178848	3106018	0.1393	3106020	0.1799	rs6994542*	8:88190816	0.3	1	3105992	0.0044	3106018	0.02225	0.0044
rs2710057	X:86078659	3983234	0.1217	3983266	0.008105	rs5967770*	X:86080644	0.2	1	3983264	0.00947	3983266	0.03105	0.00947
rs289061	12:64964082	3420503	0.05718	3420506	0.01605	rs1816562*	12:64964604	0.3	1	3420523	0.01186	3420523	0.0001169	0.01186
rs12652098	5:126219450	2827178	0.1226	2827204	0.01151	rs3805739*	5:126194090	0.2	1	2827165	0.005546	2827179	0.1758	0.005546
rs3783394	14:102928426	3553838	0.03802	3580770	0.002471	rs2010281*	14:102932075	1	1	3553838	0.03802	3580770	0.002471	0.03802
rs2451255	6:159430804	2982083	0.02335	2982080	0.07633	rs9295089*	6:159383952	0.1	1	2982090	0.0148	2982105	0.005531	0.0148
rs3732477*	3:195544214	2658628	0.01513	2711775	0.003465	rs11711157	3:195543521	1	1	2658628	0.03344	2711775	0.003465	0.01513
rs5951426*	X:22201527	3971473	0.01287	3971520	0.001881	rs5951739	X:22176811	0.1	1	3971427	0.07688	3971520	0.02199	0.01287
rs1549273	5:101576599	2869131	0.01104	2869136	0.02531	rs6866005*	5:101579566	0.1	1	2869103	0.02676	2869142	0.08822	0.01104
rs851982*	6:152066678	2931850	0.04645	2931734	0.01815	rs851980	6:152069648	0.4	1	2931689	0.01122	2931699	0.02532	0.01122
rs7024345	9:99635059	3216963	0.0143	3216953	0.0146	rs10818094*	9:99603649	0.2	1	3216972	0.007344	3216953	0.009082	0.007344
rs6505558	18:10445680	3778777	0.1089	3778775	0.05072	rs8095782*	18:10437547	0.1	1	3778777	0.03275	3778840	0.01222	0.03275
rs2213468	X:86099449	3983304	0.04645	3983266	0.0001186	rs2710058*	X:86117818	0.4	1	3983304	0.0009656	3983305	0.00128	0.0009656
rs10137819*	14:100464694	3552095	0.02393	3552086	0.292	rs2400963	14:100465459	0.3	1	3552347	0.01561	3552346	0.08407	0.01561
rs1443434	9:99657300	3181320	0.02082	3216953	0.06377	rs10984103*	9:99679096	0.9	1	3181320	0.01822	3217182	0.03796	0.01822
rs7720865	5:170918445	2840812	0.009008	2840629	0.005747	rs1030676*	5:170931675	0.2	1	2840812	0.007411	2840790	0.08049	0.007411
rs524410	6:159418118	2982083	0.0164	2982080	0.05217	rs2451255*	6:159430804	0.9	1	2982083	0.02335	2982080	0.07633	0.0164
rs1547960	7:120732453	3021159	0.02881	3021270	0.01003	rs2707521*	7:120727672	1	1	3021159	0.03084	3021270	0.01904	0.02881
rs6796430	3:73950170	2682750	0.119	2682844	0.00295	rs17028298*	3:73950555	0.2	1	2682750	0.06395	2682750	0.009863	0.06395
rs2037957	8:134528403	3116845	0.07693	3154413	0.2124	rs13274799*	8:134523561	0.4	1	3116847	0.04013	3116842	0.006917	0.04013
rs4692511	4:30973757	2722839	0.09682	2722847	0.1639	rs6854032*	4:30976308	0.1	1	2722885	0.01942	2722847	0.06597	0.01942
rs921416	1:103001167	2425823	0.0923	2425839	0.001334	rs12074523*	1:103040347	0.3	1	2425823	0.03629	2425826	0.002755	0.03629
rs1219395	11:121267606	3353041	0.1224	3353033	0.06945	rs1219396*	11:121265814	0.3	1	3352989	0.1004	3352949	0.07053	0.1004
rs405717	4:104691520	2780299	0.0647	2780310	0.02104	rs2588907*	4:104712819	0.7	1	2780299	0.05313	2780310	0.02501	0.05313
rs10003871	4:142479872	2745253	0.1796	2745231	0.2611	rs4267812*	4:142518152	0.2	1	2745231	0.05216	2745245	0.07217	0.05216
rs4507007*	18:57537499	3791019	0.03161	3791002	0.07701	rs6567237	18:57523076	0.1	1	3791025	0.07535	3791022	0.1328	0.03161
rs7521528	1:163004212	2364688	0.0355	2364799	0.04006	rs7521521*	1:163004173	1	1	2364688	0.0355	2364799	0.02591	0.0355
rs7521521	1:163004173	2364688	0.0355	2364799	0.02591	rs7521528*	1:163004212	1	1	2364688	0.0355	2364799	0.04006	0.0355
rs6825793	4:142454943	2745249	0.4953	2745231	0.1157	rs17456275*	4:142492540	0.6	1	2745240	0.06952	2745231	0.01394	0.06952
rs5019445	4:182363116					rs10003686	4:182359196	0.4	1
rs11719399	3:118798496					rs10511370	3:118808667	0.2	1
rs7645105	3:118808141					rs11719399	3:118798496	1	1
rs9375195	6:98669441					rs1386550	6:98659256	0.2	1
rs1933720	6:98404553					rs4142529	6:98429082	0.1	1
rs6735786	2:103136670					rs4319952	2:103140257	0.2	1
rs4075039	3:118645474					rs9881096	3:118641140	0.4	1
* SNP with the most significant p value for the probeset association
