# Supplementary material for: Tissue Effect on Genetic Control of Transcript Isoform Variation
Source: PLoS Genet. 2009 Aug 14;5(8):e1000608. doi: 10.1371/journal.pgen.1000608 (PMC2719916; doi:10.1371/journal.pgen.1000608)
Supplement: Table S10 — Association of SNPs in the FAM118A gene with probeset expression. (0.14 MB XLS) [file pgen.1000608.s014.xls]

## Sheet: Supplementary Table 10
Supplementary Table 10: Association of SNPs in the FAM118A gene with probeset expression
SNP	AA	AB	BB	N(AA)	N(AB)	N(BB)	AVG SCORE (AA)	AVG SCORE (AB)	AVG SCORE (BB)	STD (AA)	STD (AB)	STD (BB)	ALLELE	BETA	3948549 (PV)	AVG SCORE (AA)	AVG SCORE (AB)	AVG SCORE (BB)	STD (AA)	STD (AB)	STD (BB)	ALLELE	BETA	3948554 (PV)	AVG SCORE (AA)	AVG SCORE (AB)	AVG SCORE (BB)	STD (AA)	STD (AB)	STD (BB)	ALLELE	BETA	3948555 (PV)	AVG SCORE (AA)	AVG SCORE (AB)	AVG SCORE (BB)	STD (AA)	STD (AB)	STD (BB)	ALLELE	BETA	3948556 (PV)	AVG SCORE (AA)	AVG SCORE (AB)	AVG SCORE (BB)	STD (AA)	STD (AB)	STD (BB)	ALLELE
rs1022476	AA	AG	GG	1	12	41	7.343	7.443	7.501	0	0.2665	0.2568	A G	-0.08303	0.2599	2.702	1.788	1.954	0	0.5062	0.5439	A G	0.01098	0.9422	7.179	6.619	6.566	0	0.3377	0.3478	A G	0.1633	0.0971	8.154	8.507	8.481	0	0.5317	0.3399	A G	-0.0173	0.8802	9.583	8.732	8.287	0	0.3853	0.4239	A G
rs10343	CC	CT	TT	8	30	16	7.528	7.449	7.514	0.2961	0.2596	0.2379	C T	-0.03606	0.5341	2.138	1.903	1.988	0.5617	0.521	0.5528	C T	0.08503	0.4556	6.679	6.541	6.564	0.3621	0.3249	0.4222	C T	0.05979	0.4447	8.482	8.49	8.424	0.415	0.3655	0.3759	C T	0.08063	0.3379	8.571	8.452	8.283	0.5505	0.4289	0.3598	C T
rs104664	CC	CT	TT	1	20	36	7.343	7.464	7.49	0	0.269	0.2524	C T	-0.05545	0.398	2.702	1.825	1.971	0	0.4447	0.5589	C T	-0.003216	0.9805	7.179	6.678	6.521	0	0.3966	0.322	C T	0.2275	0.01017	8.154	8.488	8.47	0	0.4684	0.3245	C T	-0.007034	0.9442	9.583	8.74	8.201	0	0.3585	0.3704	C T
rs11704481	GG	GA	AA	5	29	15	7.493	7.435	7.509	0.36	0.2616	0.2321	G A	-0.06824	0.3072	2.124	1.897	2.025	0.7355	0.5004	0.5755	G A	0.02174	0.8709	6.8	6.528	6.519	0.3502	0.2919	0.4271	G A	0.138	0.1088	8.446	8.457	8.451	0.4826	0.3423	0.3769	G A	0.06554	0.4877	8.875	8.404	8.31	0.3978	0.4195	0.3715	G A
rs136564	CC	CT	TT	1	21	36	7.343	7.459	7.49	0	0.2629	0.2524	C T	-0.06053	0.3501	2.702	1.846	1.971	0	0.4442	0.5589	C T	0.006948	0.9574	7.179	6.662	6.521	0	0.3935	0.322	C T	0.2212	0.01121	8.154	8.5	8.47	0	0.4596	0.3245	C T	0.002386	0.9808	9.583	8.727	8.201	0	0.3544	0.3704	C T
rs136569	CC	CT	TT	8	34	14	7.528	7.446	7.51	0.2961	0.2517	0.2552	C T	-0.04572	0.4475	2.138	1.822	1.959	0.5617	0.4234	0.5794	C T	0.1104	0.3008	6.679	6.516	6.65	0.3621	0.3615	0.3234	C T	0.02976	0.7082	8.482	8.485	8.393	0.415	0.3611	0.3868	C T	0.09993	0.2626	8.571	8.447	8.266	0.5505	0.4673	0.3791	C T
rs136584	AA	AG	GG	1	18	35	7.343	7.462	7.493	0	0.2808	0.2493	A G	-0.06399	0.3652	2.702	1.839	2.006	0	0.4739	0.551	A G	-0.03063	0.8263	7.179	6.586	6.542	0	0.3695	0.3451	A G	0.1624	0.08533	8.154	8.536	8.444	0	0.4715	0.3099	A G	0.06045	0.5576	9.583	8.681	8.252	0	0.354	0.352	A G
rs136604	GG	GT	TT	1	17	33	7.343	7.452	7.488	0	0.2865	0.2557	G T	-0.06897	0.3515	2.702	1.797	2.007	0	0.4522	0.5615	G T	-0.05077	0.7224	7.179	6.546	6.545	0	0.3387	0.3488	G T	0.1347	0.1537	8.154	8.499	8.441	0	0.4588	0.3175	G T	0.0349	0.737	9.583	8.67	8.25	0	0.362	0.3582	G T
rs136611	GG	GA	AA	1	18	35	7.343	7.462	7.493	0	0.2808	0.2493	G A	-0.06399	0.3652	2.702	1.839	2.006	0	0.4739	0.551	G A	-0.03063	0.8263	7.179	6.586	6.542	0	0.3695	0.3451	G A	0.1624	0.08533	8.154	8.536	8.444	0	0.4715	0.3099	G A	0.06045	0.5576	9.583	8.681	8.252	0	0.354	0.352	G A
rs1569414	GG	GT	TT	1	19	34	7.628	7.474	7.478	0	0.3052	0.2326	G T	0.01331	0.8485	1.997	1.973	1.957	0	0.5961	0.5113	G T	0.05089	0.7104	6.227	6.654	6.531	0	0.256	0.4004	G T	0.01196	0.8989	8.126	8.515	8.454	0	0.3127	0.4016	G T	0.03628	0.7204	7.916	8.31	8.495	0	0.3524	0.4606	G T
rs1569415	TT	TG	GG	1	19	34	7.628	7.474	7.478	0	0.3052	0.2326	T G	0.01331	0.8485	1.997	1.973	1.957	0	0.5961	0.5113	T G	0.05089	0.7104	6.227	6.654	6.531	0	0.256	0.4004	T G	0.01196	0.8989	8.126	8.515	8.454	0	0.3127	0.4016	T G	0.03628	0.7204	7.916	8.31	8.495	0	0.3524	0.4606	T G
rs2064068	CC	CT	TT	8	30	16	7.528	7.449	7.514	0.2961	0.2596	0.2379	C T	-0.03606	0.5341	2.138	1.903	1.988	0.5617	0.521	0.5528	C T	0.08503	0.4556	6.679	6.541	6.564	0.3621	0.3249	0.4222	C T	0.05979	0.4447	8.482	8.49	8.424	0.415	0.3655	0.3759	C T	0.08063	0.3379	8.571	8.452	8.283	0.5505	0.4289	0.3598	C T
rs2142552	CC	CG	GG	1	18	36	7.343	7.462	7.486	0	0.2808	0.2493	C G	-0.05693	0.4153	2.702	1.839	1.991	0	0.4739	0.5502	C G	-0.0164	0.9056	7.179	6.586	6.541	0	0.3695	0.3402	C G	0.159	0.08655	8.154	8.536	8.46	0	0.4715	0.3205	C G	0.04374	0.6716	9.583	8.681	8.237	0	0.354	0.3574	C G
rs2205659	TT	TC	CC	1	17	36	7.343	7.452	7.496	0	0.2865	0.2467	T C	-0.07573	0.2836	2.702	1.797	2.021	0	0.4522	0.5508	T C	-0.07788	0.5768	7.179	6.546	6.562	0	0.3387	0.3607	T C	0.1068	0.2625	8.154	8.499	8.464	0	0.4588	0.3279	T C	0.008165	0.937	9.583	8.67	8.269	0	0.362	0.3615	T C
rs2205660	CC	CT	TT	1	18	35	7.343	7.462	7.493	0	0.2808	0.2493	C T	-0.06399	0.3652	2.702	1.839	2.006	0	0.4739	0.551	C T	-0.03063	0.8263	7.179	6.586	6.542	0	0.3695	0.3451	C T	0.1624	0.08533	8.154	8.536	8.444	0	0.4715	0.3099	C T	0.06045	0.5576	9.583	8.681	8.252	0	0.354	0.352	C T
rs2205661	GG	GC	CC	13	27	14	7.472	7.457	7.531	0.2552	0.2706	0.2397	G C	-0.04546	0.3705	1.833	1.977	2.056	0.5953	0.5489	0.4467	G C	-0.1313	0.1864	6.67	6.561	6.489	0.2957	0.3415	0.4358	G C	0.09242	0.1753	8.441	8.49	8.456	0.3203	0.393	0.3898	G C	0.01497	0.84	8.493	8.462	8.269	0.4728	0.4529	0.3349	G C
rs226492	AA	AG	GG	1	16	37	7.343	7.457	7.493	0	0.2951	0.2441	A G	-0.06204	0.3817	2.702	1.768	2.028	0	0.4497	0.5447	A G	-0.09919	0.4778	7.179	6.559	6.556	0	0.3455	0.3576	A G	0.1138	0.2331	8.154	8.484	8.471	0	0.4697	0.3264	A G	-0.01453	0.8884	9.583	8.683	8.274	0	0.3699	0.358	A G
rs226505	GG	GT	TT	8	28	17	7.528	7.427	7.535	0.2961	0.2599	0.2343	G T	-0.05144	0.3696	2.138	1.83	2.064	0.5617	0.4705	0.5902	G T	0.01456	0.8963	6.679	6.547	6.511	0.3621	0.3066	0.4084	G T	0.07935	0.2805	8.482	8.439	8.473	0.415	0.391	0.2968	G T	0.04384	0.5869	8.571	8.41	8.338	0.5505	0.4293	0.3808	G T
rs2350628	AA	AG	GG	1	22	29	7.628	7.489	7.457	0	0.2919	0.2362	A G	0.03459	0.6249	1.997	1.943	1.953	0	0.4862	0.5214	A G	0.003294	0.9789	6.227	6.627	6.549	0	0.3174	0.3936	A G	-0.01826	0.8501	8.126	8.526	8.419	0	0.3334	0.3972	A G	0.1044	0.3075	7.916	8.326	8.51	0	0.3597	0.4515	A G
rs2350629	TT	TC	CC	1	18	35	7.343	7.462	7.493	0	0.2808	0.2493	T C	-0.06399	0.3652	2.702	1.839	2.006	0	0.4739	0.551	T C	-0.03063	0.8263	7.179	6.586	6.542	0	0.3695	0.3451	T C	0.1624	0.08533	8.154	8.536	8.444	0	0.4715	0.3099	T C	0.06045	0.5576	9.583	8.681	8.252	0	0.354	0.352	T C
rs3788644	AA	AG	GG	0	14	44	NA	7.493	7.471	NA	0.2661	0.2514	A G	0.0002147	0.998	NA	2.103	1.886	NA	0.6913	0.4567	A G	0.1042	0.5347	NA	6.43	6.632	NA	0.3264	0.3585	A G	-0.2061	0.07159	NA	8.549	8.452	NA	0.2909	0.3985	A G	0.1335	0.2956	NA	8.18	8.491	NA	0.4531	0.4493	A G
rs3827393	GG	GA	AA	1	18	35	7.343	7.462	7.493	0	0.2808	0.2493	G A	-0.06399	0.3652	2.702	1.839	2.006	0	0.4739	0.551	G A	-0.03063	0.8263	7.179	6.586	6.542	0	0.3695	0.3451	G A	0.1624	0.08533	8.154	8.536	8.444	0	0.4715	0.3099	G A	0.06045	0.5576	9.583	8.681	8.252	0	0.354	0.352	G A
rs4823458	CC	CT	TT	6	23	28	7.509	7.438	7.494	0.1742	0.2912	0.2383	C T	-0.02378	0.6446	2.219	1.916	1.892	0.825	0.5178	0.4644	C T	0.09135	0.3759	6.618	6.566	6.576	0.317	0.3618	0.3745	C T	-0.004745	0.9468	8.346	8.46	8.516	0.5338	0.4025	0.3271	C T	-0.06325	0.4223	7.964	8.437	8.505	0.4547	0.3814	0.4947	C T
rs5764725	TT	TC	CC	7	37	14	7.551	7.447	7.515	0.3125	0.2428	0.2545	T C	-0.03958	0.5115	2.119	1.884	1.99	0.604	0.4869	0.5935	T C	0.09111	0.4496	6.727	6.57	6.547	0.3619	0.3272	0.4417	T C	0.1026	0.2159	8.445	8.479	8.48	0.4345	0.3906	0.3277	T C	0.02066	0.8227	8.585	8.438	8.271	0.593	0.468	0.3785	T C
rs5764726	CC	CT	TT	2	25	30	7.553	7.447	7.491	0.2969	0.2923	0.2232	C T	-0.02909	0.6376	2.46	1.832	1.986	0.3434	0.4591	0.5746	C T	0.008947	0.9423	7.021	6.619	6.504	0.2226	0.3437	0.3474	C T	0.2004	0.0139	8.457	8.498	8.46	0.4291	0.4525	0.3166	C T	0.0302	0.7492	8.694	8.61	8.224	1.258	0.4211	0.3817	C T
rs5765247	AA	AG	GG	1	13	41	7.196	7.564	7.45	0	0.2916	0.2365	A G	0.07	0.3533	1.444	2.096	1.904	0	0.6667	0.478	A G	0.01133	0.9404	6.582	6.423	6.622	0	0.3385	0.3602	A G	-0.1144	0.2688	8.335	8.548	8.436	0	0.2985	0.39	A G	0.02313	0.8373	8.513	8.213	8.503	0	0.4536	0.4641	A G
rs5765271	TT	TG	GG	1	18	35	7.343	7.462	7.493	0	0.2808	0.2493	T G	-0.06399	0.3652	2.702	1.839	2.006	0	0.4739	0.551	T G	-0.03063	0.8263	7.179	6.586	6.542	0	0.3695	0.3451	T G	0.1624	0.08533	8.154	8.536	8.444	0	0.4715	0.3099	T G	0.06045	0.5576	9.583	8.681	8.252	0	0.354	0.352	T G
rs5765354	CC	CT	TT	1	13	38	7.343	7.382	7.5	0	0.2453	0.2542	C T	-0.1211	0.08816	2.702	1.841	2.008	0	0.4599	0.5493	C T	-0.01268	0.9306	7.179	6.592	6.556	0	0.3651	0.355	C T	0.1287	0.2005	8.154	8.433	8.483	0	0.4993	0.3234	C T	-0.06394	0.5508	9.583	8.655	8.302	0	0.401	0.3638	C T
rs5766654	AA	AG	GG	1	16	40	7.343	7.47	7.485	0	0.2978	0.2415	A G	-0.03429	0.6185	2.702	1.82	1.967	0	0.4907	0.5365	A G	0.005919	0.9659	7.179	6.636	6.539	0	0.3573	0.352	A G	0.1943	0.03739	8.154	8.554	8.467	0	0.4826	0.3183	A G	0.03376	0.7444	9.583	8.67	8.268	0	0.359	0.4148	A G
rs6006986	TT	TA	AA	1	17	36	7.343	7.467	7.489	0	0.2886	0.2465	T A	-0.05015	0.4791	2.702	1.814	2.013	0	0.4757	0.5449	T A	-0.05155	0.712	7.179	6.6	6.536	0	0.3756	0.3418	T A	0.1692	0.07295	8.154	8.524	8.452	0	0.4834	0.3093	T A	0.03793	0.7135	9.583	8.693	8.258	0	0.3608	0.3488	T A
rs6006987	AA	AC	CC	1	21	31	7.628	7.484	7.486	0	0.301	0.237	A C	-0.01189	0.87	1.997	1.844	1.984	0	0.3925	0.5608	A C	-0.1276	0.3767	6.227	6.619	6.572	0	0.2905	0.4188	A C	-0.06197	0.5308	8.126	8.562	8.44	0	0.2877	0.4202	A C	0.09454	0.3676	7.916	8.293	8.524	0	0.4263	0.4419	A C
rs6007589	TT	TC	CC	1	17	39	7.343	7.467	7.487	0	0.2886	0.2445	T C	-0.04365	0.5228	2.702	1.814	1.973	0	0.4757	0.542	T C	-0.01188	0.9312	7.179	6.6	6.552	0	0.3756	0.3468	T C	0.1633	0.07998	8.154	8.524	8.478	0	0.4834	0.3149	T C	0.003324	0.9742	9.583	8.693	8.247	0	0.3608	0.3991	T C
rs6007590	GG	GA	AA	1	17	39	7.343	7.467	7.487	0	0.2886	0.2445	G A	-0.04365	0.5228	2.702	1.814	1.973	0	0.4757	0.542	G A	-0.01188	0.9312	7.179	6.6	6.552	0	0.3756	0.3468	G A	0.1633	0.07998	8.154	8.524	8.478	0	0.4834	0.3149	G A	0.003324	0.9742	9.583	8.693	8.247	0	0.3608	0.3991	G A
rs6007594	AA	AG	GG	1	21	36	7.628	7.465	7.478	0	0.2999	0.2279	A G	-0.004341	0.9468	1.997	1.928	1.942	0	0.5923	0.4974	A G	0.02869	0.8256	6.227	6.598	6.585	0	0.2221	0.4219	A G	-0.05291	0.556	8.126	8.566	8.432	0	0.3216	0.3999	A G	0.0999	0.3125	7.916	8.228	8.539	0	0.3884	0.4728	A G
rs6519844	TT	TC	CC	1	18	35	7.343	7.462	7.493	0	0.2808	0.2493	T C	-0.06399	0.3652	2.702	1.839	2.006	0	0.4739	0.551	T C	-0.03063	0.8263	7.179	6.586	6.542	0	0.3695	0.3451	T C	0.1624	0.08533	8.154	8.536	8.444	0	0.4715	0.3099	T C	0.06045	0.5576	9.583	8.681	8.252	0	0.354	0.352	T C
rs719925	TT	TC	CC	7	36	14	7.551	7.451	7.51	0.3125	0.2462	0.2552	T C	-0.03712	0.542	2.119	1.885	1.959	0.604	0.498	0.5794	T C	0.1187	0.3289	6.727	6.536	6.65	0.3619	0.3724	0.3234	T C	0.03583	0.672	8.445	8.506	8.393	0.4345	0.3683	0.3868	T C	0.08858	0.3389	8.585	8.439	8.266	0.593	0.4738	0.3791	T C
rs720682	AA	AG	GG	1	24	33	7.628	7.462	7.482	0	0.2856	0.233	A G	-0.01765	0.7857	1.997	1.911	1.956	0	0.5573	0.5156	A G	0.002393	0.9853	6.227	6.592	6.588	0	0.2724	0.415	A G	-0.06926	0.4391	8.126	8.554	8.429	0	0.3116	0.4128	A G	0.1075	0.2753	7.916	8.235	8.562	0	0.4296	0.4469	A G
rs7285172	TT	TC	CC	1	17	35	7.343	7.452	7.493	0	0.2865	0.2493	T C	-0.07128	0.3204	2.702	1.797	2.006	0	0.4522	0.551	T C	-0.05594	0.6892	7.179	6.546	6.542	0	0.3387	0.3451	T C	0.1362	0.1371	8.154	8.499	8.444	0	0.4588	0.3099	T C	0.03413	0.7358	9.583	8.67	8.252	0	0.362	0.352	T C
rs7286605	CC	CT	TT	7	33	18	7.551	7.431	7.53	0.3125	0.2508	0.2283	C T	-0.04426	0.4258	2.119	1.833	2.061	0.604	0.4692	0.5727	C T	0.00391	0.972	6.727	6.58	6.533	0.3619	0.3331	0.4073	C T	0.08996	0.24	8.445	8.509	8.425	0.4345	0.3823	0.3538	C T	0.06175	0.4669	8.585	8.426	8.33	0.593	0.4869	0.371	C T
rs7290139	AA	AG	GG	7	33	18	7.551	7.431	7.53	0.3125	0.2508	0.2283	A G	-0.04426	0.4258	2.119	1.833	2.061	0.604	0.4692	0.5727	A G	0.00391	0.972	6.727	6.58	6.533	0.3619	0.3331	0.4073	A G	0.08996	0.24	8.445	8.509	8.425	0.4345	0.3823	0.3538	A G	0.06175	0.4669	8.585	8.426	8.33	0.593	0.4869	0.371	A G
rs736702	CC	CT	TT	1	21	32	7.628	7.475	7.478	0	0.2955	0.2353	C T	0.00531	0.9396	1.997	1.964	1.962	0	0.5678	0.526	C T	0.03081	0.823	6.227	6.611	6.551	0	0.2785	0.4039	C T	-0.04733	0.6163	8.126	8.505	8.457	0	0.3082	0.4095	C T	0.04409	0.6649	7.916	8.265	8.537	0	0.3639	0.4424	C T
rs738171	TT	TC	CC	1	16	36	7.343	7.449	7.489	0	0.2875	0.2465	T C	-0.0771	0.28	2.702	1.789	2.013	0	0.4795	0.5449	T C	-0.07688	0.5928	7.179	6.584	6.536	0	0.3815	0.3418	T C	0.1689	0.08357	8.154	8.509	8.452	0	0.4952	0.3093	T C	0.02443	0.8186	9.583	8.749	8.258	0	0.288	0.3488	T C
rs738177	CC	CT	TT	1	18	35	7.343	7.462	7.493	0	0.2808	0.2493	C T	-0.06399	0.3652	2.702	1.839	2.006	0	0.4739	0.551	C T	-0.03063	0.8263	7.179	6.586	6.542	0	0.3695	0.3451	C T	0.1624	0.08533	8.154	8.536	8.444	0	0.4715	0.3099	C T	0.06045	0.5576	9.583	8.681	8.252	0	0.354	0.352	C T
rs742013	GG	GA	AA	1	22	34	7.628	7.47	7.472	0	0.2975	0.2297	G A	0.003244	0.9615	1.997	1.908	1.951	0	0.5745	0.5131	G A	0.005135	0.9695	6.227	6.574	6.582	0	0.2413	0.4133	G A	-0.08746	0.3355	8.126	8.545	8.443	0	0.3236	0.4105	G A	0.08593	0.4012	7.916	8.181	8.572	0	0.3919	0.4523	G A
rs79055	CC	CT	TT	7	29	17	7.551	7.42	7.535	0.3125	0.2489	0.2343	C T	-0.04547	0.4358	2.119	1.89	2.064	0.604	0.4737	0.5902	C T	0.004151	0.9711	6.727	6.575	6.511	0.3619	0.3259	0.4084	C T	0.09071	0.2524	8.445	8.456	8.473	0.4345	0.3997	0.2968	C T	0.03091	0.7158	8.585	8.407	8.338	0.593	0.4147	0.3808	C T
rs9614647	CC	CT	TT	1	17	33	7.343	7.452	7.488	0	0.2865	0.2557	C T	-0.06897	0.3515	2.702	1.797	2.007	0	0.4522	0.5615	C T	-0.05077	0.7224	7.179	6.546	6.545	0	0.3387	0.3488	C T	0.1347	0.1537	8.154	8.499	8.441	0	0.4588	0.3175	C T	0.0349	0.737	9.583	8.67	8.25	0	0.362	0.3582	C T
rs9615107	CC	CG	GG	7	30	16	7.551	7.444	7.542	0.3125	0.2594	0.2379	C G	-0.0471	0.4255	2.119	1.858	1.978	0.604	0.4786	0.4825	C G	0.02227	0.8506	6.727	6.581	6.528	0.3619	0.3391	0.4316	C G	0.111	0.1654	8.445	8.52	8.429	0.4345	0.3692	0.3729	C G	0.04131	0.6307	8.585	8.442	8.31	0.593	0.4726	0.3091	C G
[truncated: 101 more columns]
